# Supplementary material for: Time-dependent changes in gene expression induced by secreted amyloid precursor protein-alpha in the rat hippocampus
Source: BMC Genomics. 2013 Jun 6;14:376. doi: 10.1186/1471-2164-14-376 (PMC3691674; doi:10.1186/1471-2164-14-376)
Supplement: Additional file 2: Tables S1-S4 — Significantly expressed transcripts clusters following 15 min (Table S1), 2 h (Table S2) and 24 h (Table S3) sAPPα exposure. Table S4: Validation of selected differentially expressed genes by qPCR including associated p-values. Entries without gene symbols and titles have no annotations associated with these probe ids. [file 1471-2164-14-376-S2.xlsx]

## Sheet: Additional TableS1
Additional Table 1:	Significantly expressed transcripts clusters following 15 min sAPPα exposure
Gene Symbol	Gene Title	Transcript Cluster ID	Fold change	P.Value
Abcc9	ATP-binding cassette, sub-family C (CFTR/MRP), member 9 /// ATP-binding cassette, sub-family C, member 9-like	10866724	-1.21003	0.0221342
Abcd2	ATP-binding cassette, sub-family D (ALD), member 2	10906428	-1.15068	0.04482
Abcg3L1	ATP-binding cassette, sub-family G (WHITE), member 3-like 1	10775326	1.18255	0.0145616
Acyp1	acylphosphatase 1, erythrocyte (common) type	10891264	-1.15233	0.0236882
Adra2C	adrenergic, alpha-2C-, receptor	10777517	-1.15785	0.0315019
Agbl3	ATP/GTP binding protein-like 3	10854463	1.16038	0.0251233
Ahnak2	AHNAK nucleoprotein 2	10892330	1.18005	0.0134891
Als2Cl	ALS2 C-terminal like	10913772	1.15478	0.00465329
Ankrd34B	ankyrin repeat domain 34B	10812454	-1.18897	0.0359745
Apt-2	acyl-protein thioesterase 2	10701190	-1.25125	0.0445359
Aqp12B	aquaporin 12B	10925471	1.23821	0.0015162
Aurkc	aurora kinase C	10718658	1.16703	0.00767936
Azgp1	alpha-2-glycoprotein 1, zinc-binding	10757189	1.16298	0.0306403
B3Galnt1	beta-1,3-N-acetylgalactosaminyltransferase 1	10823605	-1.15875	0.0277709
Bex4	brain expressed gene 4	10935038	-1.37486	0.00555774
C8B	complement component 8, beta polypeptide	10870445	1.16493	0.0136185
Caps2	calcyphosine 2	10895422	-1.1969	0.0122191
Ccdc103	coiled-coil domain containing 103	10738632	1.1581	0.0395789
Ccdc109B	coiled-coil domain containing 109B	10826779	1.1863	0.049988
Ccdc81	coiled-coil domain containing 81	10723585	-1.22877	0.00138554
Ccl4	chemokine (C-C motif) ligand 4	10736863	1.20302	0.0158527
Cdk105	CDK105 protein	10820688	-1.17067	0.0302543
Ceacam10	carcinoembryonic antigen-related cell adhesion molecule 10	10705034	1.16971	0.0240264
Ces3	carboxylesterase 3 /// carboxylesterase-like	10806221	1.2257	0.00420509
Ces5	carboxylesterase 5	10805614	1.1587	0.0203256
Chac2	ChaC, cation transport regulator homolog 2 (E. coli)	10778912	-1.21411	0.0423392
Chi3L4	chitinase 3-like 4	10825768	1.19708	0.000630158
Cldn2	claudin 2	10935177	-1.19279	0.0239035
Clic2	chloride intracellular channel 2	10827592	1.21524	0.00626156
Cox7C	cytochrome c oxidase, subunit VIIc	10820277	-1.16652	0.0137484
Cyp2J16	cytochrome P450, family 2, subfamily j, polypeptide 16	10878147	-1.17381	0.0364206
Dqx1	DEAQ box RNA-dependent ATPase 1	10856576	1.15786	0.0171272
Dsn1	DSN1, MIND kinetochore complex component, homolog (S. cerevisiae)	10851251	1.16011	0.0424428
Dusp1	dual specificity phosphatase 1	10732652	1.19745	0.013646
Egr1	early growth response 1	10800919	1.16919	0.0325594
Ephx4	epoxide hydrolase 4	10775193	-1.1649	0.00747806
Epx	eosinophil peroxidase	10746066	1.19576	0.0105337
Esyt1	extended synaptotagmin-like protein 1	10899793	1.20358	0.0162059
Fam110B	family with sequence similarity 110, member B	10867497	-1.1582	0.0238299
Fam122A	family with sequence similarity 122A	10714448	-1.15608	0.0288856
Fam36A	family with sequence similarity 36, member A	10766059	-1.15101	0.0300998
Fgl1	fibrinogen-like 1	10788365	1.17091	0.00684985
Fos	FBJ osteosarcoma oncogene	10886031	1.26259	0.020162
Frmd7	FERM domain containing 7	10939701	1.16239	0.010226
Fshr	follicle stimulating hormone receptor	10888354	1.21436	0.000612287
Glra2	glycine receptor, alpha 2	10933393	-1.19987	0.0394487
Gpr113	G protein-coupled receptor 113	10883286	1.16322	0.015858
Gpr64	G protein-coupled receptor 64	10937903	-1.18639	0.0283154
Gucy1A3	guanylate cyclase 1, soluble, alpha 3	10823920	-1.18773	0.0262628
Hlcs	holocarboxylase synthetase (biotin-(proprionyl-Coenzyme A-carboxylase (ATP-hydrolysing)) ligase)	10753247	1.17277	0.016906
Hpn	hepsin	10720891	1.17567	0.0127162
Ifi27	interferon, alpha-inducible protein 27	10886573	1.17713	0.034409
Il3Ra	interleukin 3 receptor, alpha	10760789	1.16134	0.0266819
Ip6K3	inositol hexakisphosphate kinase 3	10831830	-1.15179	0.0148996
Irx5	iroquois homeobox 5	10809563	-1.15961	0.0161445
Itm2A	integral membrane protein 2A	10938995	-1.19133	0.0168378
Itpripl2	inositol 1,4,5-triphosphate receptor interacting protein-like 2	10725242	1.17914	0.0118876
Junb	jun B proto-oncogene	10806585	1.19677	0.0182416
Jund	jun D proto-oncogene	10787505	1.17028	0.0143002
Kcnj13	potassium inwardly-rectifying channel, subfamily J, member 13	10929656	-1.21045	0.0460153
Kctd8	potassium channel tetramerisation domain containing 8	10772571	1.16365	0.0205228
Kel	Kell blood group, metallo-endopeptidase	10862234	1.15475	0.0296244
Krt26	keratin 26	10747058	-1.16762	0.0232742
Lage3	L antigen family, member 3	10936072	-1.15372	0.0255842
Lair1	leukocyte-associated immunoglobulin-like receptor 1	10704133	1.19136	0.0266494
Leng8	leukocyte receptor cluster (LRC) member 8	10719006	1.15001	0.0420026
Lgals9	lectin, galactoside-binding, soluble, 9	10745292	1.16535	0.0343826
Loc100359929	rCG47031-like	10935491	1.16495	0.0446881
Loc100361579	prolactin family 5, subfamily a, member 2-like	10794974	-1.17252	0.0406218
Loc100362172	LRRGT00112-like	10797873	-1.20604	0.00521673
Loc100363196	rCG51614-like	10806541	-1.15891	0.0470497
Loc100363700	probable N-acetyltransferase CML4-like	10863690	-1.16611	0.0417271
Loc303448	similar to glyceraldehyde-3-phosphate dehydrogenase	10746243	-1.20049	0.00834828
Loc316717	protein serine-threonine phosphatase catalytic subunit PP-1c	10888398	-1.19937	0.00985184
Loc494538	ABP beta	10720950	-1.1828	0.0188415
Loc499584	LRRGT00202	10814498	1.1637	0.00204862
Loc500948	LRRGT00073	10915159	1.19325	0.00883214
Loc502618	ABO-family member 6	10844689	-1.23732	0.00655501
Loc502720	similar to mKIAA0615 protein	10853254	1.22504	0.00825006
Loc682927	similar to zinc finger protein 748 isoform 1 /// similar to Zinc finger protein 208	10796912	-1.18114	0.0284393
Loc683212	similar to keratin complex 1, acidic, gene 18	10813992	1.21388	0.000908999
Loc683302	similar to tumor protein, translationally-controlled 1	10787048	-1.18193	0.0174045
Loc685064	similar to spermatogenesis associated glutamate (E)-rich protein 4b	10809866	1.169	0.0137291
Loc685763	hypothetical protein LOC685763	10934035	1.20497	0.0149381
Loc685872	similar to Spetex-2C protein /// similar to Spetex-2C protein /// similar to Spetex-2C protein	10779535	-1.17584	0.00370153
Loc686119	similar to chromobox homolog 3	10759485	-1.26422	0.0491487
Loc686119	similar to chromobox homolog 3	10759844	-1.2536	0.0464016
Loc686119	similar to chromobox homolog 3	10759449	-1.18147	0.0496084
Loc686119	similar to chromobox homolog 3	10756280	-1.16249	0.0281314
Loc687234	similar to actin related protein 2/3 complex, subunit 5	10761245	-1.15648	0.0495492
Loc688389	similar to solute carrier family 7 (cationic amino acid transporter, y+ system), member 12	10822299	-1.18712	0.00431248
Loc690521	similar to High mobility group protein 1 (HMG-1) (High mobility group protein B1) (Amphoterin) (Heparin-binding protein p30)	10841240	-1.19738	0.0278528
Loc691277	similar to Robo-1	10733843	-1.1768	0.0228729
Lphn2	latrophilin 2	10827309	-1.19316	0.0272525
Lrat	lecithin-retinol acyltransferase (phosphatidylcholine-retinol-O-acyltransferase)	10823949	-1.15506	0.0175941
Ly49S4	Ly49 stimulatory receptor 4	10866163	-1.17794	0.00946586
Lypd4	Ly6/Plaur domain containing 4	10719714	-1.16476	0.0203042
Map3K12	mitogen activated protein kinase kinase kinase 12	10899577	1.16571	0.00559889
Map3K14	mitogen-activated protein kinase kinase kinase 14	10748037	1.19187	0.0247675
Med12	mediator complex subunit 12	10934317	1.15308	0.0191639
Mir130A	microRNA mir-130a	10846850	1.18503	0.0285412
Mir135A	microRNA mir-135a	10901840	1.2596	0.0198577
Mir218-2	microRNA mir-218-2	10732787	1.18321	0.0455299
Mir27A	microRNA mir-27a	10810150	1.23456	0.00477032
Mir299	microRNA mir-299	10887052	1.18023	0.0270555
Mir29C	microRNA mir-29c	10766882	1.29916	0.00752212
Mir30A	microRNA mir-30a	10922188	1.16476	0.0271458
Mir409	microRNA mir-409	10887104	1.17957	0.0364895
Mir544	microRNA mir-544	10887088	1.24628	0.021334
Mir592	microRNA mir-592	10861397	1.16848	0.020086
Mir9-1	microRNA mir-9-1	10816485	1.28268	0.00625003
Mir9-2	microRNA mir-9-2	10820221	-1.22668	0.00382274
Mirlet7C-1	microRNA let-7c-1	10749977	1.2666	0.0478619
Mirlet7I	microRNA let-7i	10902802	1.18059	0.00785085
Mrgprb13	MAS-related GPR, member B13	10722220	1.15569	0.0373178
Mrpl40	mitochondrial ribosomal protein L40	10781424	-1.15816	0.0184256
Mterfd2	MTERF domain containing 2	10929991	-1.17695	0.0128471
Mug1	murinoglobulin 1	10865289	1.18669	0.0231159
Mup5	major urinary protein 5	10877372	1.15625	0.00891893
Nfkbid	nuclear factor of kappa light polypeptide gene enhancer in B-cells inhibitor, delta	10705880	1.16551	0.00550987
Nlrp4B	NLR family, pyrin domain containing 4B	10719038	1.16349	0.00677655
Nlrp9	NLR family, pyrin domain containing 9	10718766	1.16485	0.0240136
Nme2	c-myc transcription factor	10832323	-1.1715	0.00357099
Ns5Atp4	NS5A (hepatitis C virus) transactivated protein 4	10845110	-1.16991	0.0311261
Nup37	nucleoporin 37	10894712	1.15103	0.0458076
Nup62Cl	nucleoporin 62 C-terminal like	10939505	-1.19496	0.0295047
Olr1059	olfactory receptor 1059	10900085	-1.25122	0.00655386
Olr120	olfactory receptor 120	10724297	-1.15605	0.00488183
Olr1201	olfactory receptor 1201	10909113	-1.16494	0.0184012
Olr1271	olfactory receptor 1271	10909257	-1.16544	0.0314317
Olr1305	olfactory receptor 1305	10916373	1.16347	0.0130692
Olr1421	olfactory receptor 1421	10742931	1.18722	0.0349369
Olr1454	olfactory receptor 1454	10733900	-1.20426	0.0238735
Olr1498	olfactory receptor 1498	10744809	-1.16242	0.0467039
Olr1611	olfactory receptor 1611	10779768	1.27223	0.0203214
Olr1616	olfactory receptor 1616	10779776	1.15036	0.0150087
Olr1690	olfactory receptor 1690	10830783	-1.15939	0.0301757
Olr1699	olfactory receptor 1699	10830804	1.20449	0.0118858
Olr1718	olfactory receptor 1718	10830820	1.18651	0.0218612
Olr1722	olfactory receptor 1722	10830824	-1.23639	0.00994972
Olr1733	olfactory receptor 1733	10830837	1.33025	0.00558177
Olr213	olfactory receptor 213	10724601	1.21753	0.0099433
Olr252	olfactory receptor 252	10724668	-1.15397	0.00965172
Olr4	olfactory receptor 4	10703858	-1.1533	0.0430533
Olr705	olfactory receptor 705	10847203	-1.15208	0.0232433
Olr736	olfactory receptor 736	10847246	1.30075	0.00182869
Olr780 /// Olr779	olfactory receptor 780 /// olfactory receptor 779	10848126	1.15048	0.024085
Olr820	olfactory receptor 820	10855114	-1.27109	0.0464551
Olr950	olfactory receptor 950	10893341	1.15842	0.00893677
Otc	ornithine carbamoyltransferase	10936865	-1.15932	0.0193515
Pcaf	p300/CBP-associated factor	10926113	1.18403	0.0442586
Pcdhb3	protocadherin beta 3	10801170	-1.19103	0.0313589
Pfn3	profilin 3	10797256	1.16242	0.0137188
Pla2G12B	phospholipase A2, group XIIB	10931303	1.16988	0.00524197
Pram1	PML-RARA regulated adaptor molecule 1	10894369	1.19194	0.0250406
Pric285	peroxisomal proliferator-activated receptor A interacting complex 285	10852492	1.17876	0.0215267
Prl5A1	prolactin family 5, subfamily a, member 1	10798226	1.1544	0.0444679
Pus1	pseudouridylate synthase 1	10759277	1.15197	0.00312688
Rad54B	RAD54 homolog B (S. cerevisiae)	10867642	1.19383	0.022005
Rasal3	RAS protein activator like 3	10894165	1.16776	0.0219533
Rbp3	retinol binding protein 3, interstitial	10786909	1.16328	0.00422236
Rdm1	RAD52 motif 1	10738469	1.27471	0.00223672
Rgd1306063	similar to HT021	10782599	-1.15705	0.011631
Rgd1306462	similar to RIKEN cDNA 1700019P01	10906065	1.24126	0.0226529
Rgd1307851	similar to RIKEN cDNA 4933439F11	10738636	1.18234	0.016564
Rgd1308616	similar to KIAA0467 protein	10879215	1.16663	0.0395718
Rgd1559143	sim to ZFP371; Znf gonad protein 1	10718703	1.15354	0.0223843
Rgd1559710	similar to DC-SIGN	10756120	1.37895	0.00112852
Rgd1559808	similar to 40S ribosomal protein S26	10921270	-1.25169	0.00869718
Rgd1559876	similar to putative protein kinase	10731418	1.16434	0.0396517
Rgd1560017	similar to Ac2-210	10847963	-1.19859	0.0200544
Rgd1560209	similar to MAP/microtubule affinity-regulating kinase 4 (MAP/microtubule affinity-regulating kinase like 1) /// similar to MAP/microtubule affinity-regulating kinase 4 (MAP/microtubule affinity-regulating kinase like 1) /// similar to MAP/microtubule affinity-regulating kinase 4 (MAP/microtubule affinity-regulating kinase like 1)	10796831	1.19651	0.00860822
Rgd1561343	similar to C20orf118	10841596	-1.16711	0.011491
Rgd1561847	similar to BAX protein, cytoplasmic isoform delta	10912422	1.15001	0.0332925
Rgd1562720	similar to hypothetical protein FLJ25369	10863089	1.18284	0.0314941
Rgd1562808	similar to ribosomal protein L31	10819002	1.18181	0.0342983
Rgd1563496	similar to WW domain binding protein 11	10886194	1.21283	0.0253561
Rgd1563551	similar to ribosomal protein L31	10865372	-1.16027	0.0279125
Rgd1563774	similar to hypothetical protein 4930474N05	10875576	1.1637	0.0231677
Rgd1563982	similar to F-box only protein 27	10705553	-1.16629	0.00533625
Rgd1564617	similar to large subunit ribosomal protein L36a	10704198	-1.26539	0.00333719
Rgd1564748	similar to Mortality factor 4-like protein 2 (MORF-related gene X protein)	10932174	-1.21319	0.00434114
Rgd1564972	RGD1564972	10817136	1.16481	0.0350926
Rgd1565844	similar to RIKEN cDNA 1700045I19	10933470	1.16305	0.0264524
Rgd1565983	similar to apurinic/apyrimidinic endonuclease 2	10937512	1.17136	0.0421767
Rgd1566040	similar to MAP/microtubule affinity-regulating kinase 4 (MAP/microtubule affinity-regulating kinase like 1) /// similar to serine/threonine kinase /// similar to MAP/microtubule affinity-regulating kinase 4 (MAP/microtubule affinity-regulating kinase like 1) /// similar to MAP/microtubule affinity-regulating kinase 4 (MAP/microtubule affinity-regulating kinase like 1)	10800024	1.15391	0.0252101
Rgd1566059	similar to olfactory receptor Olfr1289	10838423	-1.22011	0.0347311
Rgs18	regulator of G-protein signaling 18	10768357	1.22158	0.0123871
Rnase17	ribonuclease 17	10783207	1.16411	0.0395178
Rnf133	ring finger protein 133	10861297	1.22373	0.0240321
Rnf135	ring finger protein 135	10736636	1.41468	0.0262858
Rnf213	ring finger protein 213	10739990	1.17121	0.0238973
Rnf213	ring finger protein 213	10739958	1.17804	0.0327274
Rnf213	ring finger protein 213	10739988	1.19919	0.0181975
Rnf213	ring finger protein 213	10740037	1.24913	0.0185683
Rpl22L1	ribosomal protein L22 like 1	10839803	-1.24716	0.00124518
Rpl22L1	ribosomal protein L22 like 1	10814650	-1.16	0.0232958
Rpp40	ribonuclease P 40 subunit (human)	10794756	-1.19197	0.0117479
Sh3Pxd2A	SH3 and PX domains 2A	10730661	1.17894	0.0349874
Slc16A3	solute carrier family 16, member 3 (monocarboxylic acid transporter 4)	10740209	-1.25778	0.000551351
Slc6A14	solute carrier family 6 (neurotransmitter transporter), member 14	10932089	1.18397	0.00495918
Slc6A19	solute carrier family 6 (neutral amino acid transporter), member 19	10702546	-1.15316	0.0300989
Slco4C1	solute carrier organic anion transporter family, member 4C1	10930098	-1.2604	0.0254418
Slfn2	schlafen 2	10736795	1.23996	0.0268935
Slfn3	schlafen 3	10736802	1.26603	0.0148099
Slfn5	schlafen family member 5	10736784	1.21909	0.036152
Srd5A2	steroid-5-alpha-reductase, alpha polypeptide 2 (3-oxo-5 alpha-steroid delta 4-dehydrogenase alpha 2)	10882969	1.16256	0.0240329
Strc	stereocilin	10849080	1.16538	0.0212449
Sult2A1	sulfotransferase family 2A, dehydroepiandrosterone (DHEA)-preferring, member 1	10719187	-1.15968	0.0479643
Tas2R13	taste receptor, type 2, member 13	10866372	-1.16652	0.0168995
Tcrb	T-cell receptor beta chain	10854863	1.15921	0.024635
Tepp	testis, prostate and placenta expressed	10809155	1.15558	0.0164421
Tm4Sf4	transmembrane 4 L six family member 4	10815503	1.1589	0.0156878
Tmem14A	transmembrane protein 14A	10922145	-1.17473	0.0258261
Tmem17	transmembrane protein 17	10774427	-1.16045	0.0159459
Tmem72	transmembrane protein 72	10864887	-1.15459	0.0210733
Tmem88	transmembrane protein 88	10743961	1.17442	0.0139321
Tnf	tumor necrosis factor (TNF superfamily, member 2)	10828021	1.3934	0.00299573
Tnfaip8L1	tumor necrosis factor, alpha-induced protein 8-like 1	10931477	1.18078	0.00857392
Tnp2	transition protein 2	10731508	1.16755	0.0158806
Tomm7	translocase of outer mitochondrial membrane 7 homolog (yeast)	10878270	-1.22921	0.0114412
Trh	thyrotropin releasing hormone	10864170	-1.16925	0.0133833
Trit1	tRNA isopentenyltransferase 1	10871711	1.16314	0.0350684
Trpv5	transient receptor potential cation channel, subfamily V, member 5	10862216	-1.15219	0.0313117
Tspyl3	TSPY-like 3	10850857	-1.1551	0.0352043
Vcsa1	variable coding sequence A1	10776104	-1.18759	0.0184782
Vom1R-Ps39	vomeronasal 1 receptor, pseudogene 39	10703658	-1.15104	0.0027402
Vom1R63	vomeronasal 1 receptor, 63	10812084	1.19542	0.0319894
Vom1R69	vomeronasal 1 receptor, 69	10855808	1.17566	0.0442991
Vom1R88	vomeronasal 1 receptor, 88	10855844	1.20762	0.0102556
-	-	10701370	-1.83044	0.00387555
-	-	10700931	-1.67007	0.0164912
-	-	10701593	-1.59052	0.0428299
-	-	10700119	-1.47478	0.0288267
-	-	10902859	-1.42851	0.00837644
-	-	10700233	-1.42462	0.0389653
-	-	10716537	-1.42246	0.0103852
-	-	10701585	-1.41913	0.0126511
-	-	10701487	-1.41401	0.0398828
-	-	10700809	-1.4076	0.0373028
-	-	10891878	-1.3732	0.00888404
-	-	10769650	-1.35993	0.00662127
-	-	10701110	-1.3363	0.00915921
-	-	10882569	-1.33013	0.0172575
-	-	10700801	-1.32962	0.030587
-	-	10812361	-1.32851	0.0141348
-	-	10700178	-1.32518	0.0221774
-	-	10700298	-1.32404	0.0197017
-	-	10852392	-1.29679	0.0171153
-	-	10700426	-1.29309	0.0185888
-	-	10700171	-1.29002	0.0300662
-	-	10765444	-1.28969	0.00235038
-	-	10700923	-1.28602	0.043304
-	-	10883969	-1.28056	0.0120879
-	-	10752803	-1.28049	0.0320786
-	-	10769486	-1.27803	0.00724645
-	-	10700694	-1.27403	0.0182581
-	-	10701377	-1.25679	0.0054393
-	-	10701445	-1.25578	0.00558455
-	-	10923862	-1.25458	0.013337
-	-	10933227	-1.24626	0.0415775
-	-	10722718	-1.24389	0.0236618
-	-	10700879	-1.23899	0.00490571
-	-	10916456	-1.23779	0.0348498
-	-	10902020	-1.23551	0.0268155
-	-	10928032	-1.23308	0.0284676
-	-	10938201	-1.23282	0.00148317
-	-	10934666	-1.23254	0.0485202
-	-	10700146	-1.23144	0.0220166
-	-	10850440	-1.22207	0.0318631
-	-	10903518	-1.21972	0.039111
-	-	10824698	-1.21846	0.0293582
-	-	10700927	-1.21752	0.00252779
-	-	10847078	-1.21651	0.00142508
-	-	10915273	-1.21431	0.00789655
-	-	10822348	-1.21392	0.0134933
-	-	10902012	-1.21145	0.0478125
-	-	10899981	-1.20788	0.00507287
-	-	10700349	-1.2069	0.0245682
-	-	10701129	-1.20684	0.00864597
-	-	10700104	-1.20591	0.0135749
-	-	10833894	-1.20515	0.0259453
-	-	10700367	-1.19636	0.0126634
-	-	10700621	-1.19594	0.0222109
-	-	10915239	-1.19169	0.018277
-	-	10701144	-1.1915	0.0139367
-	-	10719062	-1.18809	0.0447016
-	-	10917358	-1.18451	0.0224264
-	-	10915205	-1.18374	0.030171
-	-	10729267	-1.18263	0.0339026
-	-	10722483	-1.17957	0.0151461
-	-	10882397	-1.17779	0.0161051
-	-	10845378	-1.17656	0.0227386
-	-	10707370	-1.17383	0.030353
-	-	10850442	-1.17285	0.00965969
-	-	10900109	-1.17259	0.026819
-	-	10875980	-1.17215	0.00620698
-	-	10933574	-1.17106	0.0225073
-	-	10843852	-1.17088	0.0200946
-	-	10863056	-1.17081	0.0326256
-	-	10888422	-1.17064	0.0160129
-	-	10893338	-1.17053	0.0404033
-	-	10810549	-1.16938	0.00643119
-	-	10887821	-1.16582	0.00956145
-	-	10770886	-1.16447	0.0279352
-	-	10844181	-1.16341	0.0362432
-	-	10923292	-1.16298	0.0331401
-	-	10754211	-1.16263	0.0290354
-	-	10700925	-1.16221	0.0410559
-	-	10700642	-1.16112	0.00843238
-	-	10916107	-1.16108	0.0256279
-	-	10701093	-1.16074	0.0315135
-	-	10822947	-1.15997	0.0116639
-	-	10845112	-1.1593	0.0269988
-	-	10859492	-1.15911	0.0181751
-	-	10930316	-1.15867	0.0377478
-	-	10785895	-1.15792	0.0296384
-	-	10875005	-1.15742	0.023495
-	-	10864896	-1.15689	0.0310563
-	-	10781335	-1.15636	0.0135523
-	-	10793431	-1.15523	0.0442658
-	-	10829754	-1.1552	0.0196339
-	-	10701134	-1.15504	0.0329544
-	-	10785512	-1.15409	0.039939
-	-	10700287	-1.15322	0.0244609
-	-	10787817	-1.15319	0.0280972
-	-	10701062	-1.15282	0.0186669
-	-	10810375	-1.15192	0.023407
-	-	10772164	-1.15055	0.0404905
-	-	10840620	-1.15023	0.0108013
-	-	10701319	1.15068	0.0167738
-	-	10791844	1.15095	0.0412358
-	-	10736440	1.15141	0.0342154
-	-	10700315	1.15144	0.0415602
-	-	10904230	1.1516	0.0342746
-	-	10940471	1.15254	0.0433651
-	-	10710126	1.15275	0.029211
-	-	10827448	1.15335	0.0297443
-	-	10700900	1.15437	0.0357034
-	-	10905664	1.15465	0.0306091
-	-	10737045	1.1555	0.0437685
-	-	10762224	1.15586	0.0186968
-	-	10884906	1.15704	0.0263807
-	-	10936319	1.15728	0.00971342
-	-	10900846	1.15728	0.0063825
-	-	10793986	1.15744	0.0477767
-	-	10797941	1.15816	0.0407039
-	-	10851484	1.16021	0.0276961
-	-	10824721	1.16112	0.0321189
-	-	10729002	1.16135	0.0479339
-	-	10794959	1.16138	0.0131145
-	-	10774100	1.16202	0.0457232
-	-	10901043	1.16234	0.019291
-	-	10768369	1.16292	0.0156505
-	-	10825244	1.16324	0.010783
-	-	10750470	1.16441	0.024944
-	-	10769653	1.16492	0.0210927
-	-	10828077	1.16561	0.0405076
-	-	10750045	1.16569	0.00745744
-	-	10706228	1.16595	0.00735711
-	-	10734338	1.16652	0.041002
-	-	10700844	1.16659	0.0340388
-	-	10823483	1.16707	0.0400296
-	-	10875206	1.16917	0.0268759
-	-	10788856	1.16918	0.00903956
-	-	10723896	1.1694	0.0173414
-	-	10702089	1.17015	0.0242155
-	-	10784523	1.17022	0.0275447
-	-	10750027	1.17112	0.032054
-	-	10762681	1.17308	0.00805389
-	-	10938173	1.17309	0.029721
-	-	10711399	1.17363	0.0288255
-	-	10729094	1.17459	0.0161727
-	-	10700505	1.1751	0.0343906
-	-	10904200	1.1752	0.0265769
-	-	10873850	1.1754	0.0215471
-	-	10752863	1.17557	0.0251142
-	-	10799880	1.17568	0.0346858
-	-	10802619	1.17607	0.00366354
-	-	10898049	1.17629	0.0108211
-	-	10732809	1.17648	0.0498604
-	-	10700105	1.17681	0.0318586
-	-	10700958	1.17683	0.0275766
-	-	10700815	1.17712	0.0157432
-	-	10714056	1.18072	0.0128027
-	-	10935693	1.18201	0.0465707
-	-	10800214	1.18245	0.0433131
-	-	10889221	1.18314	0.0432248
-	-	10883797	1.18323	0.00419375
-	-	10733721	1.18324	0.0163361
-	-	10701187	1.18365	0.0227207
-	-	10861149	1.18417	0.0117441
-	-	10772782	1.18428	0.0309281
-	-	10936019	1.18547	0.00636004
-	-	10858495	1.1856	0.00144794
-	-	10835526	1.18767	0.0286085
-	-	10835528	1.18767	0.0286085
-	-	10773588	1.1884	0.0264189
-	-	10700684	1.18841	0.0480696
-	-	10789678	1.18935	0.0209073
-	-	10723898	1.19031	0.0192378
-	-	10700347	1.19117	0.00720108
-	-	10825881	1.19122	0.0232126
-	-	10779964	1.19138	0.0205977
-	-	10701360	1.19188	0.0206484
-	-	10779510	1.19226	0.0072533
-	-	10772861	1.19296	0.0492921
-	-	10914316	1.19311	0.0230991
-	-	10909377	1.19315	0.0478107
-	-	10848426	1.19371	0.000827711
-	-	10765038	1.19473	0.0416639
-	-	10711051	1.1962	0.00362919
-	-	10784225	1.1967	0.0496124
-	-	10807681	1.19677	0.0485331
-	-	10909360	1.19691	0.0097165
-	-	10907355	1.19707	0.00210542
-	-	10839972	1.19801	0.0255579
-	-	10750798	1.19814	0.00693813
-	-	10868302	1.19909	0.0331874
-	-	10817456	1.19923	0.00785904
-	-	10713873	1.19971	0.0257264
-	-	10809768	1.20093	0.0177965
-	-	10908100	1.20242	0.0142048
-	-	10826669	1.20256	0.00553306
-	-	10705831	1.20368	0.0123387
-	-	10739864	1.20387	0.00928123
-	-	10774341	1.2048	0.0104422
-	-	10715065	1.20561	0.0268736
-	-	10701430	1.20592	0.0186983
-	-	10739707	1.20671	0.00509014
-	-	10876416	1.20672	0.00255117
-	-	10889372	1.20676	0.00562334
-	-	10700598	1.20769	0.0485728
-	-	10790302	1.20919	0.00791042
-	-	10700845	1.21134	0.0189697
-	-	10830640	1.21363	0.0104111
-	-	10892067	1.21441	0.0111437
-	-	10938158	1.21714	0.00562357
-	-	10908227	1.21775	0.0347567
-	-	10700332	1.218	0.0446226
-	-	10914312	1.21807	0.0153715
-	-	10701596	1.21809	0.0177802
-	-	10700077	1.21857	0.00491952
-	-	10700890	1.21914	0.0305395
-	-	10700831	1.21967	0.0459463
-	-	10908604	1.22027	0.0182174
-	-	10930226	1.22198	0.0036733
-	-	10838320	1.22246	0.0197345
-	-	10700247	1.22258	0.0263181
-	-	10798060	1.22294	0.0254578
-	-	10932744	1.225	0.00997589
-	-	10701474	1.22519	0.0376818
-	-	10701427	1.22792	0.04787
-	-	10919384	1.22844	0.0230058
-	-	10725112	1.2291	0.0015137
-	-	10842675	1.22976	0.0238713
-	-	10700325	1.23136	0.0158184
-	-	10911377	1.23262	0.0424708
-	-	10828152	1.23338	0.010824
-	-	10700885	1.23811	0.000885111
-	-	10701559	1.23922	0.0182421
-	-	10700187	1.24217	0.034565
-	-	10804549	1.24217	0.042086
-	-	10811898	1.24324	0.0465086
-	-	10700862	1.24477	0.0216206
-	-	10709003	1.24485	0.0123373
-	-	10739786	1.24487	0.00989555
-	-	10700968	1.24611	0.022877
-	-	10818571	1.24673	0.00803695
-	-	10908096	1.24673	0.00803695
-	-	10701229	1.24957	0.0281374
-	-	10701169	1.24959	0.0203333
-	-	10915195	1.25025	0.0322139
-	-	10750603	1.25083	0.0268516
-	-	10869644	1.25098	0.00527911
-	-	10924438	1.25236	0.0190175
-	-	10700843	1.25449	0.0202905
-	-	10842776	1.2562	0.00281221
-	-	10700345	1.25697	0.0300806
-	-	10909358	1.26006	0.00373823
-	-	10700504	1.26269	0.0458218
-	-	10805240	1.26395	0.00332719
-	-	10736330	1.26614	0.0112125
-	-	10700346	1.2691	0.0419658
-	-	10730021	1.26956	0.000833764
-	-	10701097	1.27261	0.0132102
-	-	10700624	1.2727	0.0166051
-	-	10756086	1.27327	0.0356145
-	-	10701001	1.27817	0.00622006
-	-	10700089	1.27863	0.0490469
-	-	10700924	1.27867	0.0121374
-	-	10812182	1.28049	0.012164
-	-	10802264	1.28127	0.00615258
-	-	10884612	1.28134	0.041989
-	-	10701379	1.28361	0.043018
-	-	10700739	1.28966	0.0466623
-	-	10701152	1.29449	0.0438287
-	-	10815869	1.29765	0.00358453
-	-	10744937	1.29948	0.0327076
-	-	10701345	1.30008	0.0225669
-	-	10702863	1.30408	0.0430197
-	-	10701146	1.30787	0.0456295
-	-	10700590	1.31608	0.00494438
-	-	10700619	1.31807	0.0153056
-	-	10700523	1.31955	0.0284883
-	-	10700250	1.32017	0.0058201
-	-	10700886	1.32301	0.0157717
-	-	10700135	1.32315	0.0279309
-	-	10700128	1.32577	0.00452713
-	-	10711125	1.32617	0.0177049
-	-	10701214	1.32907	0.0299866
-	-	10878963	1.32911	0.00115369
-	-	10701470	1.33121	0.00213006
-	-	10701235	1.33279	0.0154989
-	-	10860325	1.33466	0.0175751
-	-	10795677	1.33487	0.0430677
-	-	10701191	1.33852	0.016486
-	-	10709784	1.33928	0.0430434
-	-	10700353	1.3487	0.0267387
-	-	10701358	1.35929	0.00127078
-	-	10700650	1.36039	0.0326603
-	-	10700421	1.36107	0.0118344
-	-	10800599	1.36192	0.00321159
-	-	10806012	1.36222	0.0326479
-	-	10890020	1.36376	0.00560007
-	-	10700754	1.3638	0.0287468
-	-	10701294	1.3651	0.0380138
-	-	10701267	1.36576	0.0233932
-	-	10701383	1.3668	0.0094527
-	-	10744828	1.3714	0.001382
-	-	10852719	1.37822	0.00749937
-	-	10701118	1.37864	0.00402612
-	-	10700875	1.37955	0.0279964
-	-	10892671	1.38008	0.00025495
-	-	10701499	1.38804	0.00505519
-	-	10700074	1.39615	0.00446071
-	-	10701126	1.40028	0.00112519
-	-	10700342	1.40065	0.0339575
-	-	10704115	1.40127	0.0295785
-	-	10701147	1.40616	0.0353963
-	-	10700764	1.41054	0.0025046
-	-	10700322	1.41298	0.034265
-	-	10700747	1.41911	0.00378159
-	-	10701059	1.41983	0.00195864
-	-	10722487	1.42025	0.0190024
-	-	10701320	1.43553	0.00599904
-	-	10700478	1.44306	0.0365223
-	-	10701234	1.44647	0.0149271
-	-	10700517	1.44695	0.030856
-	-	10839417	1.44955	0.00562979
-	-	10700437	1.45459	0.0139169
-	-	10700501	1.46247	0.00200638
-	-	10700784	1.46276	0.0124002
-	-	10717083	1.46652	0.0176001
-	-	10700118	1.47343	0.00635131
-	-	10700195	1.47353	0.00133675
-	-	10700728	1.47404	0.00225698
-	-	10701274	1.47467	0.0472901
-	-	10701494	1.48209	0.0172384
-	-	10700177	1.48688	0.0431277
-	-	10701167	1.49751	0.00116232
-	-	10701108	1.53368	0.000286994
-	-	10701429	1.54754	0.000307295
-	-	10700630	1.56146	0.0138767
-	-	10775061	1.56461	0.00379045
-	-	10700154	1.56629	0.00700511
-	-	10700848	1.57534	0.00660042
-	-	10701558	1.58316	0.0355654
-	-	10701200	1.58607	0.0173909
-	-	10853227	1.59252	0.00379785
-	-	10700442	1.60475	0.00163443
-	-	10700551	1.60722	0.0285769
-	-	10701552	1.61014	0.00959255
-	-	10700534	1.62752	0.0243534
-	-	10700956	1.64662	0.00566556
-	-	10700253	1.66791	0.0356361
-	-	10700378	1.69994	2.16e-06
-	-	10700497	1.80058	0.00110503
-	-	10700807	1.8144	0.00272458
-	-	10700418	1.83266	0.00108836
-	-	10701079	2.51852	0.0142733

## Sheet: Additional TableS2
Additional Table 2:	Significantly expressed transcripts clusters following 2 h sAPPα exposure
Gene Symbol	Gene Title	Transcript Cluster ID	Fold change	P.Value
Adh6	alcohol dehydrogenase 6 (class V)	10819402	-1.15534	0.0159032
Antxrl	anthrax toxin receptor-like	10786916	-1.25713	0.00290277
Aox4	aldehyde oxidase 4	10923474	-1.1642	0.0225763
Apt-2	acyl-protein thioesterase 2	10701190	1.38365	0.00149433
Asb4	ankyrin repeat and SOCS box-containing 4	10853637	1.16374	0.013028
Atg9B	ATG9 autophagy related 9 homolog B (S. cerevisiae)	10852920	-1.1735	0.0208112
Atp5L	ATP synthase, H+ transporting, mitochondrial F0 complex, subunit G	10916920	1.23362	0.00323845
Bdkrb1	bradykinin receptor B1	10886644	-1.16456	0.012605
Car12	carbonic anyhydrase 12	10911145	-1.1567	0.0279801
Cartpt	CART prepropeptide	10820843	-1.21591	0.00845408
Ccl21B	chemokine (C-C motif) ligand 21b	10876208	-1.15042	0.0228219
Ccl3	chemokine (C-C motif) ligand 3	10745677	1.27565	0.0103124
Ccl4	chemokine (C-C motif) ligand 4	10736863	1.24036	0.011897
Cd27	CD27 molecule	10865672	1.17292	0.0431574
Cd80	Cd80 molecule	10754176	-1.1969	0.0161515
Cdca3	cell division cycle associated 3	10858707	1.16155	0.00998934
Cenpk	centromere protein K	10812823	1.2135	0.035022
Cep63	centrosomal protein 63	10919609	1.15119	0.0468493
Cir1	corepressor interacting with RBPJ, 1	10796921	-1.18488	0.0385151
Cks2	CDC28 protein kinase regulatory subunit 2	10797559	-1.17589	0.0211367
Cpvl	carboxypeptidase, vitellogenic-like	10862609	1.22611	0.00284663
Cr2	complement receptor 2	10770858	-1.17093	0.00890665
Crygd	crystallin, gamma D	10928549	-1.17138	0.0433276
Cytl1	cytokine like 1	10777350	-1.1512	0.0176249
Dapp1	dual adaptor of phosphotyrosine and 3-phosphoinositides	10826985	-1.18267	0.00553699
Defb13	defensin beta 13	10792510	-1.17531	0.00657903
Defb39	defensin beta 39	10789263	1.17584	0.0224493
Defb52	defensin beta 52	10789254	-1.16324	0.0407654
Eef1B2L	eukaryotic translation elongation factor 1 beta 2-like	10714757	-1.16602	0.0283285
Ehf	ets homologous factor	10847806	-1.15055	0.0189753
Esam	endothelial cell adhesion molecule	10909072	-1.1624	0.0247193
Fam148C	family with sequence similarity 148, member C	10894070	-1.15367	0.0153547
Fermt1	fermitin family homolog 1 (Drosophila)	10850175	-1.18577	0.0185635
Fgd5	---	10857382	1.23438	0.0025189
Fgf15	fibroblast growth factor 15	10712629	-1.17747	0.00299336
Gabrr1	gamma-aminobutyric acid (GABA) receptor, rho 1	10868151	-1.16114	0.0200291
Gjb4	gap junction protein, beta 4	10879933	-1.17808	0.0092242
Gldn	gliomedin	10910049	-1.17514	0.00350149
Grasp	GRP1 (general receptor for phosphoinositides 1)-associated scaffold protein	10899378	1.18595	0.00775249
Grrp1	glycine/arginine rich protein 1	10880497	-1.16466	0.0153975
Hgfac	hepatocyte growth factor activator	10777532	-1.15002	0.0192001
Hoxd12	homeo box D12	10836999	1.1853	0.00889717
Hsd17B6 /// Loc100362350	hydroxysteroid (17-beta) dehydrogenase 6 /// hydroxysteroid 17-beta dehydrogenase 6-like	10899722	-1.15447	0.0250495
Igsf7	immunoglobulin superfamily, member 7	10739471	1.26296	0.0394642
Il1A	interleukin 1 alpha	10849833	1.28729	0.0100606
Il1B	interleukin 1 beta	10849841	1.27172	0.000677069
Insl6	insulin-like 6	10729596	-1.17943	0.0107112
Irs4	insulin receptor substrate 4	10932838	-1.19457	0.0302572
Klkb1	kallikrein B, plasma 1	10788278	-1.18046	0.0126008
Klrg1	killer cell lectin-like receptor subfamily G, member 1	10865300	-1.16539	0.0197067
Loc100233206	hypothetical protein LOC100233206	10840622	-1.17299	0.00501286
Loc100361567	eukaryotic translation initiation factor 1-like	10850568	1.44383	0.0307213
Loc290150 /// Loc686563 /// Loc100359587 /// Loc100360516 /// Loc100360220	similar to RIKEN cDNA A430107P09 gene /// hypothetical LOC686563 /// RGD1359684 protein-like /// RGD1359684 protein-like /// rCG20053-like	10783396	-1.15704	0.0337039
Loc317588	hypothetical protein LOC317588	10935412	-1.21747	0.0110236
Loc366581	---	10889328	-1.18412	0.034447
Loc366772 /// Loc100361410	similar to immunoglobulin heavy chain /// BWK3-like	10892668	-1.19179	0.0250625
Loc367117	similar to RIKEN cDNA 2900055D03	10918861	-1.19112	0.0432957
Loc499120 /// Loc100359464	hypothetical protein LOC499120 /// Zinc finger protein 420-like	10705806	1.15535	0.0215483
Loc499843	LRRGT00091	10847720	-1.1936	0.0296014
Loc681069 /// Loc681182	similar to paired immunoglobin-like type 2 receptor beta /// similar to paired immunoglobin-like type 2 receptor beta	10760920	-1.16916	0.0200195
Loc681290	Tcrg-C protein-like	10798624	-1.18281	0.0494456
Loc683102	similar to Cd209e antigen	10759587	-1.15172	0.0392512
Loc683212	similar to keratin complex 1, acidic, gene 18	10813992	-1.22133	0.0110267
Loc685173	similar to carbonic anhydrase 13	10899693	-1.20758	0.00456984
Loc685674	similar to 40S ribosomal protein S28	10923285	1.1535	0.0232403
Loc685985	---	10878314	-1.19325	0.0299998
Loc686933	---	10900489	-1.20655	0.00785257
Loc689589	---	10878696	-1.15767	0.0345265
Loc689757	similar to osteoclast inhibitory lectin	10865960	-1.17229	0.0317973
Loc690781	mCG130744-like	10863038	-1.18192	0.0266242
Lrrn4Cl	LRRN4 C-terminal like	10713682	-1.22179	0.00193512
Luzp1	leucine zipper protein 1	10880685	1.15302	0.0382697
Mgst2	microsomal glutathione S-transferase 2	10815308	-1.17615	0.0172001
Mir219-1	microRNA mir-219-1	10828407	-1.17342	0.00359968
Mir505	microRNA mir-505	10939989	1.24841	0.0359634
Mir9-2	microRNA mir-9-2	10820221	-1.15304	0.00891423
Mnd1	meiotic nuclear divisions 1 homolog (S. cerevisiae)	10824010	-1.15642	0.0106583
Mpl	myeloproliferative leukemia virus oncogene	10879267	-1.15615	0.00864548
Mst4	serine/threonine protein kinase MST4	10935418	-1.20144	0.00216087
Mybpc1	myosin binding protein C, slow type	10901574	-1.19884	0.0125961
Myct1	myc target 1	10702700	-1.16074	0.0124101
Napsa	napsin A aspartic peptidase	10706586	-1.18286	0.0419565
Neu4	sialidase 4	10925683	1.18629	0.00952737
Nin	ninein (GSK3B interacting protein)	10884994	-1.15624	0.022186
Nnmt	nicotinamide N-methyltransferase	10917112	-1.17161	0.0253696
Oas1D	2'-5' oligoadenylate synthetase 1D	10762226	1.18443	0.0220429
Odf3	outer dense fiber of sperm tails 3	10712116	-1.16483	0.0209998
Olig3	oligodendrocyte transcription factor 3	10701920	1.15929	0.0132279
Olr1014	olfactory receptor 1014	10893397	-1.16766	0.00547479
Olr1106	olfactory receptor 1106	10906853	-1.17486	0.0404315
Olr1111	olfactory receptor 1111	10899016	-1.17082	0.0359413
Olr1415	olfactory receptor 1415	10742921	1.17683	0.0454554
Olr1488	olfactory receptor 1488	10735742	1.1633	0.00423878
Olr1560	olfactory receptor 1560	10750649	-1.1965	0.0344366
Olr1561	olfactory receptor 1561	10750651	-1.17225	0.033401
Olr1641	olfactory receptor 1641	10783357	-1.15928	0.0254846
Olr1679	olfactory receptor 1679	10830769	-1.1549	0.00347349
Olr1726 /// Olr1724 /// Olr1722	olfactory receptor 1726 /// olfactory receptor 1724 /// olfactory receptor 1722	10830826	-1.15819	0.00496129
Olr181	olfactory receptor 181	10724426	-1.21532	0.00237141
Olr231	olfactory receptor 231	10709663	-1.15509	0.0342322
Olr247	olfactory receptor 247	10709733	-1.22516	0.0255188
Olr276	olfactory receptor 276	10709761	1.20876	0.00431492
Olr343	olfactory receptor 343	10729043	-1.23207	0.0033882
Olr349	olfactory receptor 349	10729045	1.18291	0.00143351
Olr529	olfactory receptor 529	10847016	-1.21782	0.00796225
Olr59	olfactory receptor 59	10709385	1.19766	0.00454924
Olr609	olfactory receptor 609	10847090	-1.16904	0.00153687
Olr689	olfactory receptor 689	10847176	-1.15473	0.0168062
Olr75	olfactory receptor 75	10709401	-1.18897	0.0245036
Olr769	olfactory receptor 769	10848113	-1.16504	0.0325895
Olr811	olfactory receptor 811	10855096	-1.16129	0.0215216
Olr820	olfactory receptor 820	10855114	-1.15925	0.0181473
Olr841	olfactory receptor 841	10869079	-1.29686	0.00439191
Olr862	olfactory receptor 862	10879329	1.22033	0.0145012
Pcbd1	pterin-4 alpha-carbinolamine dehydratase/dimerization cofactor of hepatocyte nuclear factor 1 alpha	10830003	-1.19441	0.00894109
Penk	proenkephalin	10875300	-1.16615	0.0109854
Pla1A	phospholipase A1 member A	10751295	-1.18042	0.0182704
Pole3	polymerase (DNA directed), epsilon 3 (p17 subunit)	10877443	1.19672	0.0236891
Pou5F1	POU class 5 homeobox 1	10833962	-1.15327	0.00384825
Prss37	protease, serine, 37	10862120	1.1667	0.0144201
Pvrl4	poliovirus receptor-related 4	10765562	-1.16343	0.0184641
Rab9B	RAB9B, member RAS oncogene family	10939460	-1.1922	0.0223072
Rasgef1C	RasGEF domain family, member 1C	10733180	1.1701	0.0305435
Rgd1308023	similar to CG5521-PA	10850484	1.22163	0.0246293
Rgd1309139	similar to CG5435-PA	10818370	-1.15144	0.044307
Rgd1309870	hypothetical LOC289778	10774247	-1.16109	0.0175604
Rgd1310324	hypothetical LOC287388	10743530	1.16226	0.0300847
Rgd1310754	---	10847886	1.161	0.0153673
Rgd1311849	similar to mKIAA1797 protein	10869839	1.16291	0.0462851
Rgd1311849	similar to mKIAA1797 protein	10869841	1.17296	0.0108344
Rgd1559149	sim to 60S ribosomal protein L7a	10798525	-1.15487	0.0404114
Rgd1559710	similar to DC-SIGN	10756120	-1.2502	0.0187065
Rgd1559940	---	10900050	1.16613	0.0212872
Rgd1560559	similar to RIKEN cDNA 2310042E22	10755281	-1.15567	0.0157194
Rgd1561317	---	10839874	-1.30173	0.00598579
Rgd1561360	similar to ribosomal protein L27a	10745039	-1.21925	0.000841635
Rgd1561792	similar to CG14903-PA	10883420	1.16914	0.0221477
Rgd1563034	similar to ETS domain transcription factor ERF (Ets2 repressor factor)	10719719	-1.16844	0.0332261
Rgd1563120	similar to RIKEN cDNA 2210009G21	10840255	1.15129	0.0184348
Rgd1563405	similar to protein tyrosine phosphatase 4a2	10875309	-1.25184	0.00320113
Rgd1563774	similar to hypothetical protein 4930474N05	10875576	1.18783	0.0243771
Rgd1564311	similar to hypothetical protein FLJ32949	10915810	-1.16238	0.0268713
Rgd1565611	RGD1565611	10736050	-1.17576	0.0425074
Rgsl2	regulator of G-protein signaling like 2	10768742	-1.16064	0.015255
Rps15A /// Loc100361715	ribosomal protein S15a /// hCG1994130-like	10725159	1.16132	0.0467398
Scn4A	sodium channel, voltage-gated, type IV, alpha subunit	10748280	-1.16734	0.0213312
Scnn1G	sodium channel, nonvoltage-gated 1, gamma	10710580	-1.15848	0.0449686
Serpine3	serpin peptidase inhibitor, clade E (nexin, plasminogen activator inhibitor type 1), member 3	10780953	-1.15565	0.00408822
Sgol2	shugoshin-like 2 (S. pombe)	10923385	-1.24069	0.00641911
Sh3Rf2	SH3 domain containing ring finger 2	10801343	-1.17191	0.00701588
Shf	Src homology 2 domain containing F	10849267	1.16244	0.0192456
Slc25A21	solute carrier family 25 (mitochondrial oxodicarboxylate carrier), member 21	10890091	-1.17227	0.0146143
Slc44A3	solute carrier family 44, member 3	10826451	1.15045	0.0388662
Slc5A7	solute carrier family 5 (choline transporter), member 7	10921208	-1.18505	0.0222504
Slc6A16	solute carrier family 6, member 16	10706759	-1.16338	0.0321772
Slc7A3	solute carrier family 7 (cationic amino acid transporter, y+ system), member 3	10938635	-1.18685	0.0439828
St18	suppression of tumorigenicity 18	10875154	-1.21455	0.0198171
Steap1	six transmembrane epithelial antigen of the prostate 1	10853396	-1.21178	0.0182832
Taar8A	trace amine-associated receptor 8a	10717268	-1.17462	0.0402244
Tcf21	transcription factor 21	10702306	-1.21705	0.00803145
Thap4	THAP domain containing 4	10925644	1.19672	0.0162602
Thumpd3	THUMP domain containing 3	10857667	1.16676	0.0331329
Tppp2	tubulin polymerization-promoting protein family member 2	10779868	1.18368	0.0127189
Trnt1	tRNA nucleotidyl transferase, CCA-adding, 1	10857538	-1.35425	0.00592872
Ttc6	---	10884719	1.18671	0.0382337
Ttr	transthyretin	10800426	-2.15932	0.0372916
U5A	U5 small nuclear RNA	10918272	1.18628	0.0139038
Vil1	villin 1	10924313	-1.18629	0.0491514
Vof21	ischemia related factor vof-21	10867444	1.20274	0.0160184
Vom1R105 /// Vom1R103	vomeronasal 1 receptor, 105 /// vomeronasal 1 receptor, 103	10857212	-1.1619	0.0390712
Vom1R75	vomeronasal 1 receptor, 75	10855820	-1.18823	0.0169966
Wdr49	WD repeat domain 49	10823714	-1.15205	0.0489468
Xkrx	XK, Kell blood group complex subunit-related, X-linked	10939260	-1.20819	0.0111717
-	-	10701339	-1.85094	0.000823109
-	-	10700162	-1.68669	0.0351826
-	-	10723687	-1.65722	0.00539473
-	-	10700245	-1.55389	0.0058249
-	-	10700432	-1.49196	0.03976
-	-	10701342	-1.45835	0.0413062
-	-	10700851	-1.39451	0.0145869
-	-	10701036	-1.3861	0.0334639
-	-	10700235	-1.37641	0.0125996
-	-	10701524	-1.37396	0.00877116
-	-	10700579	-1.37388	0.0153251
-	-	10701325	-1.37384	0.00041635
-	-	10700958	-1.36922	0.0026415
-	-	10701301	-1.36802	0.00560793
-	-	10700944	-1.36708	0.0131785
-	-	10704169	-1.36412	0.000151601
-	-	10857203	-1.35513	0.0012521
-	-	10737447	-1.35395	0.00312001
-	-	10937252	-1.33709	0.00644838
-	-	10700648	-1.3273	0.0408272
-	-	10700234	-1.32137	0.00881755
-	-	10701267	-1.32085	0.015015
-	-	10700597	-1.31374	0.0346878
-	-	10700896	-1.3035	0.0252896
-	-	10700965	-1.30143	0.0436808
-	-	10700539	-1.29402	0.00284963
-	-	10746252	-1.29339	0.00882284
-	-	10700399	-1.29158	0.000588348
-	-	10700126	-1.29019	0.0148829
-	-	10701572	-1.27925	0.0361617
-	-	10873885	-1.27789	0.00234304
-	-	10701202	-1.27718	0.00696969
-	-	10700312	-1.27663	0.00506248
-	-	10839972	-1.276	0.000507554
-	-	10784112	-1.26656	0.00121411
-	-	10909129	-1.26212	0.0177896
-	-	10938820	-1.25931	0.0395582
-	-	10700504	-1.25474	0.032582
-	-	10781997	-1.25187	0.0322033
-	-	10700774	-1.24892	0.0133306
-	-	10870890	-1.24823	0.0309863
-	-	10700663	-1.24726	0.016525
-	-	10883969	-1.245	0.00909535
-	-	10701126	-1.24331	0.00832279
-	-	10824784	-1.22965	0.00208835
-	-	10939888	-1.22937	0.00285669
-	-	10853681	-1.22892	0.0416636
-	-	10937572	-1.2288	0.0193712
-	-	10714177	-1.22846	0.0170989
-	-	10869555	-1.22526	0.0153397
-	-	10700580	-1.22171	0.0490254
-	-	10700907	-1.22069	0.0227786
-	-	10701499	-1.22024	0.0185169
-	-	10700846	-1.21961	0.027289
-	-	10802966	-1.21888	0.00618896
-	-	10918485	-1.21466	0.0155374
-	-	10701455	-1.21219	0.0083657
-	-	10700149	-1.21005	0.0333591
-	-	10767010	-1.20984	0.00351404
-	-	10701282	-1.20975	0.045765
-	-	10891487	-1.20676	0.0284198
-	-	10869724	-1.20622	0.0049414
-	-	10736469	-1.2051	0.0326242
-	-	10785261	-1.20441	0.0206854
-	-	10700453	-1.20392	0.0402724
-	-	10911849	-1.2028	0.0261961
-	-	10909127	-1.20185	0.0080019
-	-	10732999	-1.19867	0.00200639
-	-	10853227	-1.19835	0.0177336
-	-	10774341	-1.19356	0.0229038
-	-	10700845	-1.19153	0.00667885
-	-	10701001	-1.19061	0.0447613
-	-	10840661	-1.19054	0.0293765
-	-	10701019	-1.18972	0.0105941
-	-	10774962	-1.18965	0.00160074
-	-	10836499	-1.1894	0.0118088
-	-	10790731	-1.18641	0.00834002
-	-	10709674	-1.18554	0.0280273
-	-	10805123	-1.18527	0.0219515
-	-	10812292	-1.18412	0.0123079
-	-	10752628	-1.18324	0.0454679
Hspa8	Heat shock 70kDa protein 8	10826604	-1.18308	0.00675252
-	-	10915979	-1.18285	0.0491339
-	-	10830194	-1.1813	0.0406431
-	-	10869553	-1.18102	0.00119467
-	-	10938553	-1.17916	0.0226479
-	-	10940455	-1.17903	0.0150403
-	-	10764990	-1.17865	0.0466301
-	-	10810278	-1.17841	0.0224309
-	-	10833449	-1.17834	0.0242624
-	-	10779312	-1.17833	0.0152366
-	-	10886296	-1.17783	0.0139107
-	-	10893390	-1.17679	0.00968657
-	-	10924505	-1.17679	0.0148014
-	-	10863597	-1.17588	0.0363289
-	-	10818237	-1.17567	0.00540487
-	-	10707595	-1.17557	0.00323818
-	-	10807843	-1.17555	0.0487823
-	-	10818253	-1.17531	0.0151195
-	-	10887046	-1.17503	0.0198622
-	-	10702439	-1.17459	0.0392016
-	-	10767749	-1.17346	0.0262301
-	-	10715596	-1.17335	0.0390547
-	-	10864713	-1.1731	0.00863264
-	-	10778834	-1.17281	0.0157639
-	-	10700683	-1.1727	0.0276029
-	-	10700376	-1.17159	0.0138736
-	-	10875696	-1.1715	0.0157743
-	-	10734468	-1.17142	0.0236923
-	-	10884763	-1.17079	0.0165081
-	-	10860595	-1.16971	0.00454892
-	-	10701327	-1.16884	0.0496418
-	-	10791509	-1.16874	0.0108149
-	-	10845365	-1.16871	0.0326797
-	-	10874220	-1.16771	0.00380512
-	-	10924441	-1.1674	0.0199645
-	-	10869527	-1.16668	0.00882815
-	-	10889748	-1.16662	0.0333059
-	-	10938302	-1.16628	0.0211083
-	-	10826598	-1.1655	0.0100105
-	-	10892665	-1.16481	0.00978075
-	-	10700121	-1.16286	0.0494184
-	-	10923902	-1.16256	0.00720534
-	-	10716461	-1.16241	0.00653456
-	-	10813643	-1.1615	0.0209073
-	-	10805594	-1.16104	0.00963135
-	-	10887008	-1.1579	0.0363566
-	-	10850964	-1.15779	0.0174785
-	-	10700215	-1.15759	0.0070975
-	-	10776832	-1.15737	0.0080176
-	-	10749922	-1.15683	0.0195201
-	-	10869043	-1.15593	0.00657414
-	-	10938195	-1.15587	0.0284673
-	-	10859764	-1.15481	0.0357909
-	-	10785208	-1.15454	0.0180328
-	-	10908670	-1.15442	0.0106305
-	-	10787035	-1.15424	0.0268411
-	-	10875869	-1.15416	0.00850145
-	-	10700757	-1.1539	0.0315924
-	-	10700929	-1.15336	0.0128859
-	-	10704627	-1.15299	0.0178103
-	-	10715252	-1.15274	0.0341481
-	-	10772913	-1.15245	0.0171207
-	-	10930228	-1.15186	0.0157144
-	-	10814892	-1.15118	0.0166233
-	-	10866205	-1.15111	0.0176715
-	-	10765988	-1.15035	0.00821107
-	-	10788343	-1.15017	0.0204155
-	-	10700578	-1.15014	0.0497863
-	-	10934560	-1.15002	0.0265408
-	-	10856189	-1.14955	0.0106767
-	-	10855102	1.15197	0.00692219
-	-	10871081	1.15201	0.0254009
-	-	10899200	1.15292	0.0304636
-	-	10869611	1.15686	0.00887747
-	-	10863033	1.15752	0.0126731
-	-	10700241	1.15854	0.0302507
-	-	10754449	1.15943	0.0290001
-	-	10877905	1.15943	0.0290001
-	-	10933213	1.1597	0.0101897
-	-	10796881	1.15982	0.00306836
-	-	10701563	1.16023	0.0484551
-	-	10787812	1.16067	0.0227381
-	-	10702293	1.16116	0.0245506
-	-	10700679	1.1614	0.00282924
-	-	10726878	1.16173	0.0335553
-	-	10732641	1.16289	0.00650612
-	-	10700071	1.16396	0.00977
-	-	10940491	1.16451	0.0498187
-	-	10700954	1.16673	0.0107511
-	-	10898604	1.1702	0.0422185
-	-	10701083	1.17115	0.0454324
-	-	10848174	1.17226	0.00875768
-	-	10909360	1.17413	0.0123303
-	-	10919606	1.17514	0.0239764
-	-	10746776	1.17558	0.046289
-	-	10758881	1.17708	0.0344263
-	-	10725277	1.17735	0.0405894
Polr3g	Polymerase (RNA) III (DNA directed) polypeptide G (32kD)	10718152	1.17779	0.0146024
-	-	10759475	1.17805	0.0173155
-	-	10846650	1.17911	0.00386265
-	-	10835526	1.1794	0.00814686
-	-	10835528	1.1794	0.00814686
-	-	10831148	1.18269	0.0194601
-	-	10746914	1.18922	0.0227523
-	-	10928572	1.19324	0.000584751
-	-	10701002	1.19329	0.0196789
-	-	10803202	1.19415	0.0190742
-	-	10700899	1.19524	0.0484982
-	-	10750023	1.19578	0.0146574
-	-	10859857	1.19869	0.00788222
-	-	10707641	1.19982	0.0162866
-	-	10775061	1.20068	0.0398294
-	-	10804549	1.20106	0.0474823
-	-	10701174	1.20222	0.0413913
-	-	10700854	1.20562	0.0424148
-	-	10822420	1.20633	0.038276
-	-	10701251	1.20747	0.00955943
-	-	10773057	1.20974	0.0386121
-	-	10779421	1.21039	0.0159425
-	-	10855185	1.21132	0.00883115
-	-	10722449	1.21434	0.0358221
-	-	10700080	1.21552	0.0207999
-	-	10700409	1.21564	0.0126057
-	-	10805744	1.21683	0.0498317
-	-	10864554	1.21867	0.00309269
-	-	10911268	1.22034	0.0364361
-	-	10879673	1.22241	0.0103747
-	-	10701003	1.2243	0.0237919
-	-	10701004	1.22564	0.000453354
-	-	10700877	1.22608	0.0426903
-	-	10722365	1.22748	0.044912
-	-	10734340	1.22894	0.0427923
-	-	10918820	1.23134	0.030569
-	-	10822080	1.232	0.016508
-	-	10700214	1.23255	0.0255479
-	-	10700712	1.23454	0.0457446
-	-	10701037	1.23583	0.0252724
-	-	10701216	1.24026	0.040628
-	-	10701542	1.24501	0.00658549
-	-	10871417	1.24662	0.01579
-	-	10867318	1.25753	0.0189135
-	-	10701596	1.25982	0.00256168
-	-	10836241	1.26196	0.00405504
-	-	10700461	1.26249	0.0462625
-	-	10700526	1.26283	0.0254748
-	-	10701218	1.26757	0.00364766
-	-	10701603	1.26758	0.0174099
-	-	10853467	1.27109	0.00703277
-	-	10700498	1.28128	0.0104019
-	-	10701186	1.2875	0.0341429
-	-	10700167	1.29226	0.0265918
-	-	10700369	1.29289	0.0243739
-	-	10701135	1.29416	0.0340786
-	-	10701518	1.29463	0.00939274
-	-	10701497	1.29935	0.0263567
-	-	10840005	1.30154	0.00626344
-	-	10813234	1.302	0.0232206
-	-	10700295	1.30245	0.0241314
-	-	10701344	1.31061	0.00039923
-	-	10877567	1.31269	0.0310437
-	-	10878963	1.31515	0.0480442
-	-	10722429	1.31821	0.0135039
-	-	10774265	1.32284	0.0151638
-	-	10701111	1.32317	0.0181419
-	-	10700587	1.33925	0.00152147
-	-	10701255	1.34081	0.00175208
-	-	10701201	1.35139	0.0190142
-	-	10700541	1.35255	0.0359791
-	-	10700253	1.35506	0.0463717
-	-	10700165	1.3603	0.0241662
-	-	10700545	1.37184	0.018668
-	-	10701273	1.376	0.0223013
-	-	10722459	1.37642	0.0390956
-	-	10838282	1.3803	0.0111519
-	-	10924172	1.3803	0.0111519
-	-	10701400	1.38232	0.0370149
-	-	10700577	1.39456	0.0163865
-	-	10701407	1.40328	0.00205089
-	-	10701087	1.40779	0.00165152
-	-	10701166	1.41307	0.0208296
-	-	10701081	1.41481	0.0159705
-	-	10746040	1.41628	0.00931449
-	-	10700429	1.42654	0.0349032
-	-	10701594	1.42707	0.0114075
-	-	10701582	1.43149	0.000173424
-	-	10888777	1.43861	0.0217251
-	-	10700647	1.43909	0.00366023
-	-	10700848	1.43933	0.0249586
-	-	10722423	1.43997	0.0127848
-	-	10700090	1.45762	0.00147571
-	-	10701005	1.46262	0.00303681
-	-	10701364	1.46297	0.00320583
-	-	10700639	1.46561	0.0086234
-	-	10700855	1.47747	0.0399672
-	-	10700882	1.48568	0.0149462
-	-	10797013	1.49992	0.0166321
-	-	10932228	1.49992	0.0166321
-	-	10701471	1.51585	0.0207519
-	-	10700203	1.51714	0.00502518
-	-	10700318	1.55149	0.012836
-	-	10700812	1.55799	0.00914674
-	-	10700418	1.57408	0.00296613
-	-	10701589	1.59639	0.000467952
-	-	10875062	1.6516	0.00796215
-	-	10700378	1.6909	0.0148372
-	-	10701519	3.20582	0.00395305

## Sheet: SupplementaryTable3
Supplementary Table 3:	Significantly expressed transcripts clusters following 24h sAPPα exposure
Gene Symbol	Gene Title	Transcript Cluster ID	Fold change	P.Value
ALDOB	aldolase B, fructose-bisphosphate	10876719	-1.45933	0.033012
AOX1	aldehyde oxidase 1	10923393	1.74637	0.0497942
APT-2	acyl-protein thioesterase 2	10701190	-1.8	0.0434975
ATP6V1E2	ATPase, H transporting, lysosomal V1 subunit E2	10888290	-1.32246	0.0497373
BHMT2	betaine-homocysteine methyltransferase 2	10820504	-1.39674	0.0381942
BMPER	BMP-binding endothelial regulator	10908645	-1.45226	0.0338909
BTNL8	butyrophilin-like 8	10828331	-1.41908	0.0246228
CCDC112	coiled-coil domain containing 112	10804371	1.32491	0.0454651
CD80	Cd80 molecule	10754176	1.73341	0.0303972
CDV3	carnitine deficiency-associated gene expressed in ventricle 3 homolog (mouse)	10919681	-1.55812	0.0261962
CLIC2	chloride intracellular channel 2	10827592	1.48795	0.0399305
CNOT7	CCR4-NOT transcription complex, subunit 7	10787209	1.74928	0.0449186
CRIP3	cysteine-rich protein 3	10926395	-1.403	0.0238006
CTSLL3	cathepsin L-like 3	10793693	-1.34982	0.0427261
CXCR4	chemokine (C-X-C motif) receptor 4	10767373	-1.38981	0.0162537
CYP2B2	cytochrome P450, family 2, subfamily b, polypeptide 2	10705230	-1.32961	0.0476879
DCP1A	DCP1 decapping enzyme homolog A (S. cerevisiae)	10786454	1.51628	0.0235173
DLEU7	deleted in lymphocytic leukemia, 7	10784386	-1.31269	0.0477645
DLL1	delta-like 1 (Drosophila)	10718283	-1.49933	0.048352
DMRTC1C	DMRT-like family C1c	10938780	-1.4751	0.0496806
DRD2	dopamine receptor D2	10909849	1.28965	0.0410226
EBI3	Epstein-Barr virus induced 3	10931537	1.37332	0.0498373
ELF1	E74-like factor 1	10781690	1.60599	0.0329665
ELOVL6	ELOVL family member 6, elongation of long chain fatty acids (yeast)	10819005	1.31894	0.0450473
EXO1	exonuclease 1	10765996	-1.43916	0.0367984
FA2H	fatty acid 2-hydroxylase	10811126	1.80961	0.0368115
FAM124B	family with sequence similarity 124B	10929298	-1.44557	0.0488402
FAM181B	family with sequence similarity 181, member B	10723695	1.447	0.0290647
FAT3	FAT tumor suppressor homolog 3 (Drosophila)	10915131	1.90156	0.0165927
FBXO4	F-box protein 4	10821650	1.53128	0.0248385
GREM2	gremlin 2, cysteine knot superfamily, homolog (Xenopus laevis)	10770117	1.41591	0.0405882
GRTP1	growth hormone regulated TBC protein 1	10789498	-1.4456	0.0291686
GZMB	granzyme B	10784049	-1.51757	0.00739984
HDGFL1	hepatoma derived growth factor-like 1	10795072	-1.44612	0.0302717
HIST1H4B	histone cluster 1, H4b	10798490	-1.35688	0.047969
HOXD3	homeo box D3	10837019	-1.56361	0.0212102
HSF4	heat shock transcription factor 4	10807160	-1.35572	0.0216974
HSPA14	heat shock protein 14	10796386	-1.38155	0.0310477
IFNB1	interferon beta 1, fibroblast	10877952	-1.5085	0.0195431
IFT88	intraflagellar transport 88 homolog (Chlamydomonas)	10780765	1.38538	0.0444476
ISG20L2	interferon stimulated exonuclease gene 20-like 2	10721232	1.37159	0.0392149
KRT31	keratin 31	10747214	-1.76935	0.00932138
LAX1	lymphocyte transmembrane adaptor 1	10767716	-1.2984	0.0392414
LOC304558	similar to TPR repeat-containing protein KIAA1043	10762934	-1.31183	0.0440196
LOC310177	similar to RIKEN cDNA 0610040D20	10822078	-1.39266	0.0423723
LOC500567	similar to RIKEN cDNA 1700029M20	10872862	-1.38745	0.0417863
LOC502684	hypothetical protein LOC502684	10840826	-1.4746	0.0291244
LOC681283 /// RGD1563738 /// LOC681176 /// LOC685987 /// LOC686038	similar to Discs large homolog 5 (Placenta and prostate DLG) (Discs large protein P-dlg) /// similar to Discs, large homolog 5 (Placenta and prostate DLG) /// similar to spermatogenesis associated glutamate (E)-rich protein 4b /// similar to spermatogenesis associated glutamate (E)-rich protein 4b /// similar to Discs large homolog 5 (Placenta and prostate DLG) (Discs large protein P-dlg)	10916360	-1.74017	0.0139858
LOC681283 /// RGD1563738 /// LOC681176 /// LOC685987 /// LOC686038	similar to Discs large homolog 5 (Placenta and prostate DLG) (Discs large protein P-dlg) /// similar to Discs, large homolog 5 (Placenta and prostate DLG) /// similar to spermatogenesis associated glutamate (E)-rich protein 4b /// similar to spermatogenesis associated glutamate (E)-rich protein 4b /// similar to Discs large homolog 5 (Placenta and prostate DLG) (Discs large protein P-dlg)	10916270	-1.50088	0.0425183
LOC683498	similar to Actin, aortic smooth muscle (Alpha-actin-2)	10712570	-1.61167	0.0381573
MAGEA4	melanoma antigen, family A, 4	10940088	-1.46217	0.0482369
MCOLN3	mucolipin 3	10819672	-1.30107	0.0444878
MEX3D	mex-3 homolog D (C. elegans)	10893858	-1.43132	0.0265086
MIR204	microRNA mir-204	10714409	-1.69142	0.0240061
MUC15	mucin 15, cell surface associated	10838399	-1.30366	0.044357
MUG1	murinoglobulin 1	10858459	-1.40124	0.0237126
NDUFV3	NADH dehydrogenase (ubiquinone) flavoprotein 3	10829158	1.47383	0.0129454
NG35	Ng35 pseudogene	10831357	-1.63497	0.0273692
NRAP	nebulin-related anchoring protein	10730954	-1.4415	0.0444689
OLR1082 /// OLR1083 /// OLR1081	olfactory receptor 1082 /// olfactory receptor 1083 /// olfactory receptor 1081	10900871	-1.40998	0.0358456
OLR1278	olfactory receptor 1278	10916314	-1.51278	0.0494575
OLR1334	olfactory receptor 1334	10916416	-1.39921	0.0353781
OLR139	olfactory receptor 139	10709469	-1.43262	0.0261365
OLR1391	olfactory receptor 1391	10733080	-1.65656	0.0372521
OLR1401	olfactory receptor 1401	10733100	-1.59792	0.0102451
OLR1532	olfactory receptor 1532	10750614	-1.71578	0.0447704
OLR188	olfactory receptor 188	10709540	-1.58832	0.02307
OLR347	olfactory receptor 347	10714157	-1.4241	0.0405226
OLR417	olfactory receptor 417	10835871	-1.56918	0.0309298
OLR439	olfactory receptor 439	10846908	-1.51118	0.0337772
OLR578	olfactory receptor 578	10847072	-1.51163	0.0313412
OLR693	olfactory receptor 693	10847181	-1.87643	0.0292529
OLR854	olfactory receptor 854	10877076	-1.33765	0.0425945
OLR951	olfactory receptor 951	10900027	-2.00141	0.0339606
PGRMC2	progesterone receptor membrane component 2	10822983	1.48245	0.0490672
PKP2	plakophilin 2	10752576	1.80135	0.0478274
PPAPDC3	phosphatidic acid phosphatase type 2 domain containing 3	10835498	-1.45986	0.0155818
PPOX	protoporphyrinogen oxidase	10769840	1.38472	0.0383142
PRL3A1	Prolactin family 3, subfamily a, member 1	10798278	-1.38428	0.0390554
PTCH2	patched homolog 2 (Drosophila)	10871381	-1.36327	0.0309668
PTPRR	protein tyrosine phosphatase, receptor type, R	10895508	1.39638	0.0203252
RBM33	RNA binding motif protein 33	10859859	1.70916	0.0324672
RGD1305733	similar to RIKEN cDNA 2900011O08	10731235	1.59522	0.0330521
RGD1305939	hypothetical LOC300074	10897648	1.84743	0.0354605
RGD1308133	similar to RIKEN cDNA 1700010C24	10904242	1.36945	0.0325101
RGD1308430	similar to 1700123O20Rik protein	10780237	1.53069	0.0440586
RGD1309410	LOC363020	10908108	-1.3939	0.0444747
RGD1310166	similar to Chromodomain-helicase-DNA-binding protein 1 (CHD-1)	10737058	-1.43663	0.0316497
RGD1561343	similar to C20orf118	10841596	-1.4721	0.025355
RGD1561635	similar to 40S ribosomal protein S17	10764811	1.44895	0.0481362
RGD1562010	similar to Fls485 protein	10864558	-1.55615	0.00538611
RGD1562099	similar to putative protein product of HMFN0672	10781114	-1.59807	0.0486023
RGD1562629	similar to neurobeachin	10823276	1.57237	0.0473564
RGD1562808	similar to ribosomal protein L31	10819002	-1.56227	0.0319353
RGD1563405	similar to protein tyrosine phosphatase 4a2	10875309	-1.35764	0.0443711
RGD1563551	similar to ribosomal protein L31	10865372	1.49964	0.0100036
RGD1565438	similar to ATP synthase, H+ transporting, mitochondrial F0 complex, subunit g	10785769	-1.83669	0.0218664
RGD1565947	similar to netrin 4	10894939	-1.40653	0.0182611
RGD1566197	similar to prohibitin	10937832	-1.4967	0.0420617
RGD1566373	similar to large subunit ribosomal protein L36a	10829826	-1.36301	0.0433984
RGS18	regulator of G-protein signaling 18	10768357	-1.40954	0.033117
RNF38	ring finger protein 38	10876479	1.47112	0.0344289
ROBO1	roundabout homolog 1 (Drosophila)	10749892	1.38767	0.0409822
ROBO2	roundabout, axon guidance receptor, homolog 2 (Drosophila)	10752695	1.55944	0.0405567
RT1-N1 /// RT1-N2	RT1 class Ib, locus N1 /// RT1 class Ib, locus N2	10827782	1.56292	0.0456131
RYA3	antimicrobial peptide RYA3	10841111	-1.42119	0.0344923
SFRS12IP1	SFRS12-interacting protein 1	10812865	1.69913	0.0241162
SGK1	serum/glucocorticoid regulated kinase 1	10717331	1.59224	0.0451224
SHFM1	split hand/foot malformation (ectrodactyly) type 1	10860939	-1.67171	0.0302671
SLAMF1	signaling lymphocytic activation molecule family member 1	10765639	-1.35819	0.0464664
TAAR6	trace amine-associated receptor 6	10702284	-1.49086	0.0284374
TCEA3	transcription elongation factor A (SII), 3	10872978	-1.37967	0.0475303
TEX19.1	testis expressed gene 19.1	10740214	-1.56052	0.0423797
TNS4	tensin 4	10747011	-1.37217	0.0354722
TTC19 /// RGD1310324	tetratricopeptide repeat domain 19 /// hypothetical LOC287388	10734294	1.42634	0.0490173
TTC30B	tetratricopeptide repeat domain 30B	10846293	2.01457	0.0175804
V1RF4 /// VOM1R17	vomeronasal 1 receptor, F4 /// vomeronasal 1 receptor, 17	10703499	-1.34666	0.0449099
VOM1R104	vomeronasal 1 receptor, 104	10857223	-1.56007	0.0299268
WDR89	WD repeat domain 89	10890645	-1.43846	0.0455314
WNT10A	wingless-type MMTV integration site family, member 10A	10924427	-1.40152	0.0443698
WWC2	WW and C2 domain containing 2	10788101	1.42023	0.0401278
ZBED4	zinc finger, BED-type containing 4	10898454	1.40591	0.0468345
ZFP472	zinc finger protein 472	10894221	-1.60154	0.0153353
ZIC5	Zic family member 5 (odd-paired homolog, Drosophila)	10786032	1.38457	0.0311646
ZNF18	zinc finger protein 18	10743690	1.43905	0.0302263
-	-	10700154	-2.86485	0.000407
-	-	10922080	-2.84887	0.0468889
-	-	10701186	-2.81264	0.00127416
-	-	10701506	-2.65612	0.00034
-	-	10700735	-2.51156	0.012204
-	-	10701099	-2.49002	0.0226172
-	-	10700456	-2.46468	0.0376343
-	-	10701608	-2.25015	0.0112824
-	-	10700586	-2.1724	0.0126826
-	-	10701054	-2.14604	0.0265971
-	-	10700235	-2.12189	0.021239
-	-	10700528	-2.10726	0.042976
-	-	10700633	-2.10558	0.028198
-	-	10701311	-2.09124	0.00220297
-	-	10700788	-2.03183	0.0141001
-	-	10838523	-1.97604	0.0489926
-	-	10700290	-1.95329	0.0194228
-	-	10701301	-1.95128	0.00421215
-	-	10700080	-1.93869	0.0300157
-	-	10700146	-1.91913	0.0188698
-	-	10701090	-1.89342	0.0414542
-	-	10700248	-1.87039	0.0270549
-	-	10700545	-1.86087	0.0496892
-	-	10700646	-1.8388	0.0329022
-	-	10700758	-1.80767	0.0251547
-	-	10915165	-1.80665	0.0247639
-	-	10839968	-1.7859	0.00885704
-	-	10793387	-1.7574	0.00416396
-	-	10936773	-1.75491	0.0390152
-	-	10700245	-1.74606	0.0365773
-	-	10701417	-1.73378	0.0450386
-	-	10700097	-1.72773	0.0430268
-	-	10927701	-1.72615	0.0477159
-	-	10701403	-1.71808	0.0287565
-	-	10701231	-1.70239	0.0159391
-	-	10700240	-1.6871	0.0204611
-	-	10701244	-1.67504	0.0472861
-	-	10700660	-1.6736	0.0288172
-	-	10701002	-1.66677	0.00473224
-	-	10701012	-1.66483	0.0293559
-	-	10935523	-1.66462	0.0111444
-	-	10700781	-1.66123	0.012438
-	-	10701036	-1.63816	0.0243479
-	-	10700481	-1.63175	0.02461
-	-	10701100	-1.63122	0.0134919
-	-	10908156	-1.62199	0.0373183
-	-	10700564	-1.61489	0.0107955
-	-	10719161	-1.61227	0.00506139
-	-	10700494	-1.60866	0.0232857
-	-	10817985	-1.60769	0.0157928
-	-	10701226	-1.59102	0.0329415
-	-	10919792	-1.58736	0.0232707
-	-	10714612	-1.58585	0.0168229
-	-	10700677	-1.57713	0.0445188
-	-	10700493	-1.56995	0.0281737
-	-	10903594	-1.56182	0.00507937
-	-	10887116	-1.56144	0.0412249
-	-	10791844	-1.55298	0.0100243
-	-	10703662	-1.55091	0.0431344
-	-	10910664	-1.54626	0.0401254
-	-	10700088	-1.54005	0.0333063
-	-	10701291	-1.53915	0.0170047
-	-	10891010	-1.53847	0.0354223
-	-	10889959	-1.53095	0.0446358
-	-	10701409	-1.52125	0.036839
-	-	10701342	-1.51626	0.0442498
-	-	10934109	-1.5159	0.026674
-	-	10700313	-1.51518	0.0342737
-	-	10858724	-1.51273	0.0360029
-	-	10927658	-1.49627	0.027352
-	-	10932610	-1.48589	0.0119155
-	-	10782485	-1.4832	0.0250087
-	-	10801695	-1.48177	0.0244405
-	-	10833593	-1.47904	0.0265721
-	-	10826166	-1.47776	0.0239247
-	-	10701205	-1.47417	0.0429024
-	-	10791356	-1.47318	0.037373
-	-	10753913	-1.47129	0.0425966
-	-	10701577	-1.46393	0.0232893
-	-	10822064	-1.46287	0.0297381
-	-	10807098	-1.4626	0.011938
-	-	10892643	-1.46209	0.0441343
-	-	10701019	-1.45913	0.0407821
-	-	10759461	-1.449	0.0466193
-	-	10703443	-1.4469	0.0268788
-	-	10939462	-1.44497	0.0495451
-	-	10922615	-1.43961	0.049156
-	-	10700295	-1.43775	0.0212976
-	-	10786172	-1.43663	0.0441041
-	-	10700289	-1.43543	0.0442168
-	-	10700327	-1.43385	0.0313713
-	-	10700591	-1.43308	0.0345266
-	-	10857760	-1.42792	0.0336796
-	-	10762590	-1.4253	0.0370315
-	-	10884816	-1.42334	0.0354973
-	-	10780148	-1.4223	0.0158944
-	-	10720122	-1.42155	0.049924
-	-	10817155	-1.40957	0.0316112
-	-	10700138	-1.40622	0.0376468
-	-	10920626	-1.39646	0.044814
-	-	10856860	-1.36915	0.0198254
-	-	10869232	-1.36704	0.0265723
-	-	10719289	-1.36062	0.0488496
-	-	10833090	-1.35992	0.0219256
-	-	10733015	-1.35822	0.0357001
-	-	10782206	-1.35516	0.0409349
-	-	10938820	-1.35436	0.0256892
-	-	10937523	-1.34558	0.0440767
-	-	10936533	-1.34357	0.0338712
-	-	10834315	-1.34308	0.0452564
-	-	10719192	-1.34147	0.0433233
-	-	10700578	-1.31411	0.0476291
-	-	10892515	1.30383	0.049711
-	-	10873850	1.37976	0.0299008
-	-	10701561	1.38514	0.0180745
-	-	10862031	1.38612	0.0489909
-	-	10701424	1.40639	0.0249782
-	-	10740617	1.41096	0.0240229
-	-	10701132	1.42254	0.0293547
-	-	10769168	1.43364	0.0478573
-	-	10812357	1.43523	0.0229715
-	-	10940510	1.44322	0.0341679
-	-	10804301	1.44472	0.0409601
-	-	10791815	1.47349	0.0344913
-	-	10701017	1.4809	0.0421404
-	-	10799084	1.49959	0.0460072
-	-	10800214	1.52955	0.0351543
-	-	10927668	1.54394	0.0389343
-	-	10756285	1.55376	0.0338256
-	-	10701265	1.58747	0.0343328
-	-	10796679	1.60393	0.0448084
-	-	10891398	1.60703	0.0451038
-	-	10742245	1.61182	0.0410062
-	-	10700549	1.63138	0.0113131
-	-	10700280	1.63403	0.0189897
-	-	10700129	1.6408	0.0129067
-	-	10908100	1.67175	0.0260413
-	-	10700483	1.69184	0.0090055
-	-	10729996	1.72917	0.0250016
-	-	10701357	1.7343	0.0353601
-	-	10868302	1.79928	0.0262247
-	-	10841294	1.80827	0.0165437
-	-	10700253	1.95751	0.0360003
-	-	10700296	1.98685	0.0203187
-	-	10701364	2.06099	0.0311378
-	-	10701076	2.08481	0.0489617

## Sheet: Additional TableS3
Additional Table 3:	Significantly expressed transcripts clusters following 24 h sAPPα exposure
Gene Symbol	Gene Title	Transcript Cluster ID	Fold change	P.Value
Aldob	aldolase B, fructose-bisphosphate	10876719	-1.45933	0.033012
Aox1	aldehyde oxidase 1	10923393	1.74637	0.0497942
Apt-2	acyl-protein thioesterase 2	10701190	-1.84548	0.0434975
Atp6V1E2	ATPase, H transporting, lysosomal V1 subunit E2	10888290	-1.32246	0.0497373
Bhmt2	betaine-homocysteine methyltransferase 2	10820504	-1.39674	0.0381942
Bmper	BMP-binding endothelial regulator	10908645	-1.45226	0.0338909
Btnl8	butyrophilin-like 8	10828331	-1.41908	0.0246228
Ccdc112	coiled-coil domain containing 112	10804371	1.32491	0.0454651
Cd80	Cd80 molecule	10754176	1.73341	0.0303972
Cdv3	carnitine deficiency-associated gene expressed in ventricle 3 homolog (mouse)	10919681	-1.55812	0.0261962
Clic2	chloride intracellular channel 2	10827592	1.48795	0.0399305
Cnot7	CCR4-NOT transcription complex, subunit 7	10787209	1.74928	0.0449186
Crip3	cysteine-rich protein 3	10926395	-1.403	0.0238006
Ctsll3	cathepsin L-like 3	10793693	-1.34982	0.0427261
Cxcr4	chemokine (C-X-C motif) receptor 4	10767373	-1.38981	0.0162537
Cyp2B2	cytochrome P450, family 2, subfamily b, polypeptide 2	10705230	-1.32961	0.0476879
Dcp1A	DCP1 decapping enzyme homolog A (S. cerevisiae)	10786454	1.51628	0.0235173
Dleu7	deleted in lymphocytic leukemia, 7	10784386	-1.31269	0.0477645
Dll1	delta-like 1 (Drosophila)	10718283	-1.49933	0.048352
Dmrtc1C	DMRT-like family C1c	10938780	-1.4751	0.0496806
Drd2	dopamine receptor D2	10909849	1.28965	0.0410226
Ebi3	Epstein-Barr virus induced 3	10931537	1.37332	0.0498373
Elf1	E74-like factor 1	10781690	1.60599	0.0329665
Elovl6	ELOVL family member 6, elongation of long chain fatty acids (yeast)	10819005	1.31894	0.0450473
Exo1	exonuclease 1	10765996	-1.43916	0.0367984
Fa2H	fatty acid 2-hydroxylase	10811126	1.80961	0.0368115
Fam124B	family with sequence similarity 124B	10929298	-1.44557	0.0488402
Fam181B	family with sequence similarity 181, member B	10723695	1.447	0.0290647
Fat3	FAT tumor suppressor homolog 3 (Drosophila)	10915131	1.90156	0.0165927
Fbxo4	F-box protein 4	10821650	1.53128	0.0248385
Grem2	gremlin 2, cysteine knot superfamily, homolog (Xenopus laevis)	10770117	1.41591	0.0405882
Grtp1	growth hormone regulated TBC protein 1	10789498	-1.4456	0.0291686
Gzmb	granzyme B	10784049	-1.51757	0.00739984
Hdgfl1	hepatoma derived growth factor-like 1	10795072	-1.44612	0.0302717
Hist1H4B	histone cluster 1, H4b	10798490	-1.35688	0.047969
Hoxd3	homeo box D3	10837019	-1.56361	0.0212102
Hsf4	heat shock transcription factor 4	10807160	-1.35572	0.0216974
Hspa14	heat shock protein 14	10796386	-1.38155	0.0310477
Ifnb1	interferon beta 1, fibroblast	10877952	-1.5085	0.0195431
Ift88	intraflagellar transport 88 homolog (Chlamydomonas)	10780765	1.38538	0.0444476
Isg20L2	interferon stimulated exonuclease gene 20-like 2	10721232	1.37159	0.0392149
Krt31	keratin 31	10747214	-1.76935	0.00932138
Lax1	lymphocyte transmembrane adaptor 1	10767716	-1.2984	0.0392414
Loc304558	similar to TPR repeat-containing protein KIAA1043	10762934	-1.31183	0.0440196
Loc310177	similar to RIKEN cDNA 0610040D20	10822078	-1.39266	0.0423723
Loc500567	similar to RIKEN cDNA 1700029M20	10872862	-1.38745	0.0417863
Loc502684	hypothetical protein LOC502684	10840826	-1.4746	0.0291244
Loc681283 /// Rgd1563738 /// Loc681176 /// Loc685987 /// Loc686038	similar to Discs large homolog 5 (Placenta and prostate DLG) (Discs large protein P-dlg) /// similar to Discs, large homolog 5 (Placenta and prostate DLG) /// similar to spermatogenesis associated glutamate (E)-rich protein 4b /// similar to spermatogenesis associated glutamate (E)-rich protein 4b /// similar to Discs large homolog 5 (Placenta and prostate DLG) (Discs large protein P-dlg)	10916360	-1.74017	0.0139858
Loc681283 /// Rgd1563738 /// Loc681176 /// Loc685987 /// Loc686038	similar to Discs large homolog 5 (Placenta and prostate DLG) (Discs large protein P-dlg) /// similar to Discs, large homolog 5 (Placenta and prostate DLG) /// similar to spermatogenesis associated glutamate (E)-rich protein 4b /// similar to spermatogenesis associated glutamate (E)-rich protein 4b /// similar to Discs large homolog 5 (Placenta and prostate DLG) (Discs large protein P-dlg)	10916270	-1.50088	0.0425183
Loc683498	similar to Actin, aortic smooth muscle (Alpha-actin-2)	10712570	-1.61167	0.0381573
Magea4	melanoma antigen, family A, 4	10940088	-1.46217	0.0482369
Mcoln3	mucolipin 3	10819672	-1.30107	0.0444878
Mex3D	mex-3 homolog D (C. elegans)	10893858	-1.43132	0.0265086
Mir204	microRNA mir-204	10714409	-1.69142	0.0240061
Muc15	mucin 15, cell surface associated	10838399	-1.30366	0.044357
Mug1	murinoglobulin 1	10858459	-1.40124	0.0237126
Ndufv3	NADH dehydrogenase (ubiquinone) flavoprotein 3	10829158	1.47383	0.0129454
Ng35	Ng35 pseudogene	10831357	-1.63497	0.0273692
Nrap	nebulin-related anchoring protein	10730954	-1.4415	0.0444689
Olr1082 /// Olr1083 /// Olr1081	olfactory receptor 1082 /// olfactory receptor 1083 /// olfactory receptor 1081	10900871	-1.40998	0.0358456
Olr1278	olfactory receptor 1278	10916314	-1.51278	0.0494575
Olr1334	olfactory receptor 1334	10916416	-1.39921	0.0353781
Olr139	olfactory receptor 139	10709469	-1.43262	0.0261365
Olr1391	olfactory receptor 1391	10733080	-1.65656	0.0372521
Olr1401	olfactory receptor 1401	10733100	-1.59792	0.0102451
Olr1532	olfactory receptor 1532	10750614	-1.71578	0.0447704
Olr188	olfactory receptor 188	10709540	-1.58832	0.02307
Olr347	olfactory receptor 347	10714157	-1.4241	0.0405226
Olr417	olfactory receptor 417	10835871	-1.56918	0.0309298
Olr439	olfactory receptor 439	10846908	-1.51118	0.0337772
Olr578	olfactory receptor 578	10847072	-1.51163	0.0313412
Olr693	olfactory receptor 693	10847181	-1.87643	0.0292529
Olr854	olfactory receptor 854	10877076	-1.33765	0.0425945
Olr951	olfactory receptor 951	10900027	-2.00141	0.0339606
Pgrmc2	progesterone receptor membrane component 2	10822983	1.48245	0.0490672
Pkp2	plakophilin 2	10752576	1.80135	0.0478274
Ppapdc3	phosphatidic acid phosphatase type 2 domain containing 3	10835498	-1.45986	0.0155818
Ppox	protoporphyrinogen oxidase	10769840	1.38472	0.0383142
Prl3A1	Prolactin family 3, subfamily a, member 1	10798278	-1.38428	0.0390554
Ptch2	patched homolog 2 (Drosophila)	10871381	-1.36327	0.0309668
Ptprr	protein tyrosine phosphatase, receptor type, R	10895508	1.39638	0.0203252
Rbm33	RNA binding motif protein 33	10859859	1.70916	0.0324672
Rgd1305733	similar to RIKEN cDNA 2900011O08	10731235	1.59522	0.0330521
Rgd1305939	hypothetical LOC300074	10897648	1.84743	0.0354605
Rgd1308133	similar to RIKEN cDNA 1700010C24	10904242	1.36945	0.0325101
Rgd1308430	similar to 1700123O20Rik protein	10780237	1.53069	0.0440586
Rgd1309410	LOC363020	10908108	-1.3939	0.0444747
Rgd1310166	similar to Chromodomain-helicase-DNA-binding protein 1 (CHD-1)	10737058	-1.43663	0.0316497
Rgd1561343	similar to C20orf118	10841596	-1.4721	0.025355
Rgd1561635	similar to 40S ribosomal protein S17	10764811	1.44895	0.0481362
Rgd1562010	similar to Fls485 protein	10864558	-1.55615	0.00538611
Rgd1562099	similar to putative protein product of HMFN0672	10781114	-1.59807	0.0486023
Rgd1562629	similar to neurobeachin	10823276	1.57237	0.0473564
Rgd1562808	similar to ribosomal protein L31	10819002	-1.56227	0.0319353
Rgd1563405	similar to protein tyrosine phosphatase 4a2	10875309	-1.35764	0.0443711
Rgd1563551	similar to ribosomal protein L31	10865372	1.49964	0.0100036
Rgd1565438	similar to ATP synthase, H+ transporting, mitochondrial F0 complex, subunit g	10785769	-1.83669	0.0218664
Rgd1565947	similar to netrin 4	10894939	-1.40653	0.0182611
Rgd1566197	similar to prohibitin	10937832	-1.4967	0.0420617
Rgd1566373	similar to large subunit ribosomal protein L36a	10829826	-1.36301	0.0433984
Rgs18	regulator of G-protein signaling 18	10768357	-1.40954	0.033117
Rnf38	ring finger protein 38	10876479	1.47112	0.0344289
Robo1	roundabout homolog 1 (Drosophila)	10749892	1.38767	0.0409822
Robo2	roundabout, axon guidance receptor, homolog 2 (Drosophila)	10752695	1.55944	0.0405567
Rt1-N1 /// Rt1-N2	RT1 class Ib, locus N1 /// RT1 class Ib, locus N2	10827782	1.56292	0.0456131
Rya3	antimicrobial peptide RYA3	10841111	-1.42119	0.0344923
Sfrs12Ip1	SFRS12-interacting protein 1	10812865	1.69913	0.0241162
Sgk1	serum/glucocorticoid regulated kinase 1	10717331	1.59224	0.0451224
Shfm1	split hand/foot malformation (ectrodactyly) type 1	10860939	-1.67171	0.0302671
Slamf1	signaling lymphocytic activation molecule family member 1	10765639	-1.35819	0.0464664
Taar6	trace amine-associated receptor 6	10702284	-1.49086	0.0284374
Tcea3	transcription elongation factor A (SII), 3	10872978	-1.37967	0.0475303
Tex19.1	testis expressed gene 19.1	10740214	-1.56052	0.0423797
Tns4	tensin 4	10747011	-1.37217	0.0354722
Ttc19 /// Rgd1310324	tetratricopeptide repeat domain 19 /// hypothetical LOC287388	10734294	1.42634	0.0490173
Ttc30B	tetratricopeptide repeat domain 30B	10846293	2.01457	0.0175804
V1Rf4 /// Vom1R17	vomeronasal 1 receptor, F4 /// vomeronasal 1 receptor, 17	10703499	-1.34666	0.0449099
Vom1R104	vomeronasal 1 receptor, 104	10857223	-1.56007	0.0299268
Wdr89	WD repeat domain 89	10890645	-1.43846	0.0455314
Wnt10A	wingless-type MMTV integration site family, member 10A	10924427	-1.40152	0.0443698
Wwc2	WW and C2 domain containing 2	10788101	1.42023	0.0401278
Zbed4	zinc finger, BED-type containing 4	10898454	1.40591	0.0468345
Zfp472	zinc finger protein 472	10894221	-1.60154	0.0153353
Zic5	Zic family member 5 (odd-paired homolog, Drosophila)	10786032	1.38457	0.0311646
Znf18	zinc finger protein 18	10743690	1.43905	0.0302263
-	-	10700154	-2.86485	0.000407
-	-	10922080	-2.84887	0.0468889
-	-	10701186	-2.81264	0.00127416
-	-	10701506	-2.65612	0.00034
-	-	10700735	-2.51156	0.012204
-	-	10701099	-2.49002	0.0226172
-	-	10700456	-2.46468	0.0376343
-	-	10701608	-2.25015	0.0112824
-	-	10700586	-2.1724	0.0126826
-	-	10701054	-2.14604	0.0265971
-	-	10700235	-2.12189	0.021239
-	-	10700528	-2.10726	0.042976
-	-	10700633	-2.10558	0.028198
-	-	10701311	-2.09124	0.00220297
-	-	10700788	-2.03183	0.0141001
-	-	10838523	-1.97604	0.0489926
-	-	10700290	-1.95329	0.0194228
-	-	10701301	-1.95128	0.00421215
-	-	10700080	-1.93869	0.0300157
-	-	10700146	-1.91913	0.0188698
-	-	10701090	-1.89342	0.0414542
-	-	10700248	-1.87039	0.0270549
-	-	10700545	-1.86087	0.0496892
-	-	10700646	-1.8388	0.0329022
-	-	10700758	-1.80767	0.0251547
-	-	10915165	-1.80665	0.0247639
-	-	10839968	-1.7859	0.00885704
-	-	10793387	-1.7574	0.00416396
-	-	10936773	-1.75491	0.0390152
-	-	10700245	-1.74606	0.0365773
-	-	10701417	-1.73378	0.0450386
-	-	10700097	-1.72773	0.0430268
-	-	10927701	-1.72615	0.0477159
-	-	10701403	-1.71808	0.0287565
-	-	10701231	-1.70239	0.0159391
-	-	10700240	-1.6871	0.0204611
-	-	10701244	-1.67504	0.0472861
-	-	10700660	-1.6736	0.0288172
-	-	10701002	-1.66677	0.00473224
-	-	10701012	-1.66483	0.0293559
-	-	10935523	-1.66462	0.0111444
-	-	10700781	-1.66123	0.012438
-	-	10701036	-1.63816	0.0243479
-	-	10700481	-1.63175	0.02461
-	-	10701100	-1.63122	0.0134919
-	-	10908156	-1.62199	0.0373183
-	-	10700564	-1.61489	0.0107955
-	-	10719161	-1.61227	0.00506139
-	-	10700494	-1.60866	0.0232857
-	-	10817985	-1.60769	0.0157928
-	-	10701226	-1.59102	0.0329415
-	-	10919792	-1.58736	0.0232707
-	-	10714612	-1.58585	0.0168229
-	-	10700677	-1.57713	0.0445188
-	-	10700493	-1.56995	0.0281737
-	-	10903594	-1.56182	0.00507937
-	-	10887116	-1.56144	0.0412249
-	-	10791844	-1.55298	0.0100243
-	-	10703662	-1.55091	0.0431344
-	-	10910664	-1.54626	0.0401254
-	-	10700088	-1.54005	0.0333063
-	-	10701291	-1.53915	0.0170047
-	-	10891010	-1.53847	0.0354223
-	-	10889959	-1.53095	0.0446358
-	-	10701409	-1.52125	0.036839
-	-	10701342	-1.51626	0.0442498
-	-	10934109	-1.5159	0.026674
-	-	10700313	-1.51518	0.0342737
-	-	10858724	-1.51273	0.0360029
-	-	10927658	-1.49627	0.027352
-	-	10932610	-1.48589	0.0119155
-	-	10782485	-1.4832	0.0250087
-	-	10801695	-1.48177	0.0244405
-	-	10833593	-1.47904	0.0265721
-	-	10826166	-1.47776	0.0239247
-	-	10701205	-1.47417	0.0429024
-	-	10791356	-1.47318	0.037373
-	-	10753913	-1.47129	0.0425966
-	-	10701577	-1.46393	0.0232893
-	-	10822064	-1.46287	0.0297381
-	-	10807098	-1.4626	0.011938
-	-	10892643	-1.46209	0.0441343
-	-	10701019	-1.45913	0.0407821
-	-	10759461	-1.449	0.0466193
FRP2	Formyl peptide receptor 2	10703443	-1.4469	0.0268788
-	-	10939462	-1.44497	0.0495451
-	-	10922615	-1.43961	0.049156
-	-	10700295	-1.43775	0.0212976
PPIF	peptidylprolyl isomerase F	10786172	-1.43663	0.0441041
-	-	10700289	-1.43543	0.0442168
-	-	10700327	-1.43385	0.0313713
-	-	10700591	-1.43308	0.0345266
-	-	10857760	-1.42792	0.0336796
Rplp2	ribosomal protein, large, P2	10762590	-1.4253	0.0370315
-	-	10884816	-1.42334	0.0354973
-	-	10780148	-1.4223	0.0158944
-	-	10720122	-1.42155	0.049924
-	-	10817155	-1.40957	0.0316112
-	-	10700138	-1.40622	0.0376468
-	-	10920626	-1.39646	0.044814
-	-	10856860	-1.36915	0.0198254
-	-	10869232	-1.36704	0.0265723
-	-	10719289	-1.36062	0.0488496
-	-	10833090	-1.35992	0.0219256
-	-	10733015	-1.35822	0.0357001
-	-	10782206	-1.35516	0.0409349
-	-	10938820	-1.35436	0.0256892
-	-	10937523	-1.34558	0.0440767
-	-	10936533	-1.34357	0.0338712
-	-	10834315	-1.34308	0.0452564
-	-	10719192	-1.34147	0.0433233
-	-	10700578	-1.31411	0.0476291
-	-	10892515	1.30383	0.049711
-	-	10873850	1.37976	0.0299008
-	-	10701561	1.38514	0.0180745
-	-	10862031	1.38612	0.0489909
-	-	10701424	1.40639	0.0249782
-	-	10740617	1.41096	0.0240229
-	-	10701132	1.42254	0.0293547
-	-	10769168	1.43364	0.0478573
-	-	10812357	1.43523	0.0229715
-	-	10940510	1.44322	0.0341679
-	-	10804301	1.44472	0.0409601
-	-	10791815	1.47349	0.0344913
-	-	10701017	1.4809	0.0421404
-	-	10799084	1.49959	0.0460072
-	-	10800214	1.52955	0.0351543
-	-	10927668	1.54394	0.0389343
-	-	10756285	1.55376	0.0338256
-	-	10701265	1.58747	0.0343328
-	-	10796679	1.60393	0.0448084
-	-	10891398	1.60703	0.0451038
-	-	10742245	1.61182	0.0410062
-	-	10700549	1.63138	0.0113131
-	-	10700280	1.63403	0.0189897
-	-	10700129	1.6408	0.0129067
-	-	10908100	1.67175	0.0260413
-	-	10700483	1.69184	0.0090055
-	-	10729996	1.72917	0.0250016
-	-	10701357	1.7343	0.0353601
-	-	10868302	1.79928	0.0262247
-	-	10841294	1.80827	0.0165437
-	-	10700253	1.95751	0.0360003
-	-	10700296	1.98685	0.0203187
-	-	10701364	2.06099	0.0311378
-	-	10701076	2.08481	0.0489617

## Sheet: Additional TableS4
Additional Table 4:		Validation of selected differentially expressed genes by qPCR
Time	Gene	Fold change	p-value
15 min	JunB	1.5	0.11
15 min	c-Fos	1.3	0.04
15 min	Tnf	2.4	0.088
15 min	Slc16a3	0.58	0.0025
15 min	Egr1	2	0.028
2 h	Ccl3	1.4	0.003
2 h	Ccl4	1.64	0.01
2 h	Cd80	0.76	0.19
2 h	IliA	2.41	0.04
2 h	Il1B	1.6	0.06
24 h	Ptprr	2.9	0.008
24 h	Robo2	1.6	0.04
24 h	Dcp1a	1.3	0.01
24 h	Gzmb	0.7	0.001
