# Supplementary material for: Time-dependent changes in gene expression induced by secreted amyloid precursor protein-alpha in the rat hippocampus
Source: BMC Genomics. 2013 Jun 6;14:376. doi: 10.1186/1471-2164-14-376 (PMC3691674; doi:10.1186/1471-2164-14-376)
Supplement: Additional file 3: Table S5 — Expression of sAPPα related genes across time. Overlapping temporal gene expression lists from Venn diagram (Figure 2B). NC: no change in gene expression at this time. [file 1471-2164-14-376-S3.xlsx]

## Sheet: Sheet1
Table S5: Expression of sAPPα related genes across time
Affymetrix transcript cluster ID	Gene Symbol	Gene Title	15min	2h	24h
10701190	Apt-2	acyl-protein thioesterase 2	-1.25	1.38	-1.8
10700253	---	---	1.67	1.36	1.96
10768357	Rgs18	regulator of G-protein signaling 18	1.22	NC	-1.41
10700146	---	---	-1.23144	NC	-1.91913
10700154	---	---	1.57	NC	-2.86485
10791844	---	---	1.15	NC	-1.55
10800214	---	---	1.18	NC	1.53
10819002	RGD1562808	similar to ribosomal protein L31	1.18	NC	-1.56
10827592	Clic2	chloride intracellular channel 2	1.22	NC	1.49
10841596	RGD1561343	similar to C20orf118	-1.17	NC	-1.47
10865372	RGD1563551	similar to ribosomal protein L31	-1.16	NC	1.5
10868302	---	---	1.2	NC	1.8
10873850	---	---	1.18	NC	1.38
10908100	---	---	1.2	NC	1.67
10700378	---	---	1.7	1.69	NC
10700418	---	---	1.83	1.57	NC
10700504	---	---	1.26	-1.25	NC
10700845	---	---	1.21	-1.19	NC
10700848	---	---	1.58	1.44	NC
10700958	---	---	1.18	-1.37	NC
10701001	---	---	1.28	-1.19	NC
10701126	---	---	1.4	-1.24	NC
10701267	---	---	1.37	-1.32	NC
10701499	---	---	1.39	-1.22	NC
10701596	---	---	1.22	1.26	NC
10736863	Ccl4	chemokine (C-C motif) ligand 4	1.3	1.2	NC
10756120	RGD1559710	similar to DC-SIGN	1.38	1.25	NC
10774341	---	---	1.2	-1.19	NC
10775061	---	---	1.56	1.2	NC
10804549	---	---	1.24	1.2	NC
10813992	LOC683212	similar to keratin complex 1, acidic, gene 18	1.21	-1.22	NC
10820221	Mir9-2	microRNA mir-9-2	-1.23	-1.15	NC
10835526	---	---	1.19	1.18	NC
10835528	---	---	1.19	1.18	NC
10839972	---	---	1.2	-1.28	NC
10853227	---	---	1.59	-1.2	NC
10855114	Olr820	olfactory receptor 820	-1.27	-1.16	NC
10875576	RGD1563774	similar to hypothetical protein 4930474N05	1.16	1.19	NC
10878963	---	---	1.33	1.32	NC
10883969	---	---	-1.28	-1.25	NC
10909360	---	---	1.2	1.17	NC
10700080	---	---	NC	1.22	-1.94
10700235	---	---	NC	-1.38	-2.12
10700245	---	---	NC	-1.55	-1.75
10700295	---	---	NC	1.3	-1.44
10700545	---	---	NC	1.37	1.86
10700578	---	---	NC	-1.15	-1.31
10701002	---	---	NC	1.19	-1.67
10701019	---	---	NC	-1.19	-1.46
10701036	---	---	NC	-1.39	-1.64
10701186	---	---	NC	1.29	-2.81
10701301	---	---	NC	-1.37	-1.95
10701342	---	---	NC	-1.46	-1.52
10701364	---	---	NC	1.46	2.06
10754176	Cd80	Cd80 molecule	NC	-1.2	1.73
10875309	RGD1563405	similar to protein tyrosine phosphatase 4a2	NC	-1.25	-1.36
10938820	---	---	NC	-1.25	-1.35
