# Supplementary material for: Time-dependent changes in gene expression induced by secreted amyloid precursor protein-alpha in the rat hippocampus
Source: BMC Genomics. 2013 Jun 6;14:376. doi: 10.1186/1471-2164-14-376 (PMC3691674; doi:10.1186/1471-2164-14-376)
Supplement: Additional file 4: Table S6 — DAVID functional annotation clustering of sAPPα-regulated genes. [file 1471-2164-14-376-S4.xls]

## Sheet: Table1
Table 1:	Genes identified across sAPPα and LTP related datasets
Gene Symbol	Gene Title	Fold change
		15 min sAPPα	20 min LTP
Dusp1	Dual specificity phosphatase 1	1.2	3.9
Egr1	Early growth response 1	1.2	4.2
JunB	Jun B proto-oncogene	1.2	6.6
Rbp3	retinol binding protein 3, interstitial	1.16	1.2
Fos	FBJ osteosarcoma oncogene	1.2	9.7
		2 h sAPPα	5 h LTP
Grasp	GRP1 (general receptor for phosphoinositides 1)-associated scaffold protein	1.2	1.32
		24 h sAPPα	24 h LTP
Aox1	Aldehyde oxidase 1	1.75	1.27
Bhmt2	Betaine-homocysteine methyltransferase 2	-1.4	-1.66
Elov6	ELOVL family member 6, elongation of long chain fatty acids	1.32	-1.25

## Sheet: Table 2
Table 2: Temporally specific regulation of microRNA by sAPPα
MicroRNA	Fold Change
	15 min	2 h	24 h
mir-9	1.3	-1.2	-
mir-27	1.2	-	-
mir-29	1.3	-	-
mir-30	1.2	-	-
mir-130	1.2	-	-
mir-135	1.3	-	-
mir-154	1.2	-	-
mir-204	-	-	-1.7
mir-218	1.2	-	-
mir-219	-	1.2	-
mir-299	1.2	-	-
mir-505	-	1.2	-
mir-544	1.2	-	-
mir-592	1.2	-	-

## Sheet: Table 3
	Table 3: Predicted miRNA-regulated genes following miRvestigator Framework Analysis
	Predicted miR-154 regulated genes	Gene Title	Transcript Cluster ID	Fold change	P.Value
	Cks2	CDC28 protein kinase regulatory subunit 2	10797559	-1.17589	0.0211367
	Crygd	Crystallin, gamma D	10928549	-1.17138	0.0433276
	Dapp1	Dual adaptor of phosphotyrosine and 3-phosphoinositides	10826985	-1.18267	0.00553699
	Hspa8	Heat shock 70kDa protein 8	10826604	-1.18308	0.00675252
	Luzp1	Leucine zipper protein 1	10880685	1.15302	0.0382697
	Olr1014	Olfactory receptor 1014	10893397	-1.16766	0.00547479
	Olr1106	Olfactory receptor 1106	10906853	-1.17486	0.0404315
	Olr1560	Olfactory receptor 1560	10750649	-1.1965	0.0344366
	Olr1679	Olfactory receptor 1679	10830769	-1.1549	0.00347349
	Olr75	Olfactory receptor 75	10709401	-1.18897	0.0245036
	Olr862	Olfactory receptor 862	10879329	1.22033	0.0145012
	Polr3G	Polymerase (RNA) III (DNA directed) polypeptide G (32kD)	10718152	1.17779	0.0146024
	Rgd1309139	Similar to CG5435-PA	10818370	-1.15144	0.044307
	Loc303448	Similar to glyceraldehyde-3-phosphate dehydrogenase	10715252	-1.15	0.0341
	Slc5A7	Solute carrier family 5 (choline transporter), member 7	10921208	-1.18505	0.0222504
	St18	Suppression of tumorigenicity 18	10875154	-1.21455	0.0198171
	Predicted miR-201* regulated genes	Gene Title	Transcript Cluster ID	Fold change	P.Value
	Olr139	Olfactory receptor 139	10709469	-1.43262	0.0261365
	Olr1532	Olfactory receptor 1532	10750614	-1.71578	0.0447704
	Rpl36Al	Ribosomal protein L36a-like	10829826	-1.36301	0.0433984
	Rplp2	Ribosomal protein, large, P2	10762590	-1.4253	0.0370315
	Rgd1307947	Similar to RIKEN cDNA C430008C19	10822064	-1.46287	0.0297381
	Wwc2	WW and C2 domain containing 2	10788101	1.42023	0.0401278

## Sheet: Table 4
Table 4: sAPPα regulates genes linked to amyloid-β toxicity and Alzheimer’s Disease
Gene Symbol	Gene Title	Fold Change			Functional effects	Reference
		15min	2h	24h
Fish	Adapter protein TKS5	1.2	-	-	Mediates the neurotoxic effect of amyloid-β	[35]
Frp2	Formyl peptide receptor 2	-	-	-1.4	Activated by amyloid-β, may mediate inflammation seen in Alzheimer's disease	[36]
Gapdh	Glyceraldehyde-3-phosphate dehydrogenase	1.2	-	-1.5	May interact with neurodegenerative disease-associated proteins	[37]
Ppif	Peptidylprolyl isomerase F	-	-	-1.4	An absence of this gene is neuroprotective against amyloid-β induced cell death	[38]
Tnf	Tumour necrosis factor	1.4	-	-	Protects neurons against amyloid-β induced toxicity	[39]
Ttr	Transthyretin	-	-2.8	-	Binds amyloid-β and prevents fibril formation in vitro	[40]
Ccl-3	Chemokine (C-C motif) ligand 3	-	1.3	-	Protein levels are increased in Alzheimer's disease	[41]
Fos	FBJ murine osteosarcoma viral oncogene homolog	1.3	-	-	Gene expression is increased in Alzheimer's disease	[42]
Ilib	Interleulin 1-beta	-	1.3	-	Protein levels are increased in Alzheimer's disease	[43]
MiR-9	MicroRNA- 9	1.2	-1.2	-	Expression is reduced in Alzheimer's disease	[44]
MiR-29	MicroRNA-29	1.3	-	-	Regulator of BACE1 and decreased in Alzheimer's disease	[45]
Otc	Ornithine transcarbamylase	-1.2	-	-	Gene expression is increased in Alzheimer's disease	[46]
Rgsl2	Regulator of G-protein signaling like 2	-	1.2	-	Gene associated with late onset Alzheimer's disease	[47]

## Sheet: Table5
Table S6: DAVID functional annotation clustering of sAPPα-regulated genes
A	15 min
	Annotation Cluster 1	Enrichment Score 2.2
		p-value	Benjamini
	Olfactory Receptor Activity	0.0033	0.58
	Detection of Chemical Stimulus	0.0045	0.5
	Cognition	0.0082	0.58
	Sensory Perception	0.011	0.59
	Neurological System Process	0.044	0.89
	Annotation Cluster 2	Enrichment Score 1.77
		p-value	Benjamini
	Response to Glucorticoid Stimulus	0.01	0.6
	Response to Corticosteroid Stimulus	0.013	0.61
	Respose to Steroid Hormone Stimulus	0.036	0.85
	Annotation Cluster 3	Enrichment Score 1.34
		p-value	Benjamini
	Response to Corticosteroid Stimulus	0.018	0.7
	Response to Mineralocorticoid Stimulus	0.026	0.8
	Cellular Response to Hormone Stimulus	0.19	0.99
B	2 h
	Annotation Cluster 1	Enrichment Score 3.53
		p-value	Benjamini
	Sensory Perception	2.65e-05	0.02
	Cognition	4.3e-05	0.01
	Neurological System Process	0.0001	0.01
	Detection of Stimulus	0.00036	0.057
	G-protein Coupled Receptor Protein Signaling Pathway	0.002	0.1
	Cell Surface Receptor Linked Signal Transduction	0.037	0.86
	Annotation Cluster 2	Enrichment Score 1.46
		p-value	Benjamini
	Mitogen	0.022	0.6
	Postitive Regulation of Cell Division	0.034	0.8
	Regulation of Cell Division	0.053	0.9
	Annotation Cluster 3	Enrichment Score 1.46
		p-value	Benjamini
	Small Inducible Chemokine	0.0064	0.2
	SCY	0.016	0.4
	Small Chemokine, Interleukin-8-like	0.023	0.9
	Chemokine Activity	0.035	0.92
	Chemokine Receptor Binding	0.037	0.86
	Chemokine Signaling Pathway	0.59	1
C	24 h
	Annotation Cluster 1	Enrichment Score 2.26
		p-value	Benjamini
	Regulation of Neurogenesis	0.003	0.8
	Regulation of Nervous System Development	0.006	0.79
	Regulation of Cell Development	0.006	0.76
	Annotation Cluster 2	Enrichment Score 2.08
		p-value	Benjamini
	Positive Regulation of Neurogenesis	0.0028	0.95
	Postitive Regulation of Cell Development	0.004	0.76
	Positive Regulation of Cellular Component Organisation	0.04	0.84
	Annotation Cluster 3	Enrichment Score 1.72
		p-value	Benjamini
	Cell Projection Morphogenesis	0.0074	0.67
	Cell Part Morphogenesis	0.009	0.69
	Cell Morphogenesis	0.037	0.82
	Cellular Component Morphogenesis	0.056	0.84
	Annotation Cluster 4	Enrichment Score 1.48
		p-value	Benjamini
	Positive Regulation of Cell Projection Organisation	0.011	0.68
	Regulation of Neuron Projection Development	0.031	0.84
	Regulation of Cell Morphogenesis involved in Differenciation	0.033	0.84
	Regulation of Cell Projection Organisation	0.051	0.84
	Regulation of Cell Morphogensis	0.07	0.86
